# Supplementary material for: Genomic Landscape Survey Identifies SRSF1 as a Key Oncodriver in Small Cell Lung Cancer
Source: PLoS Genet. 2016 Apr 19;12(4):e1005895. doi: 10.1371/journal.pgen.1005895 (PMC4836692; doi:10.1371/journal.pgen.1005895)
Supplement: S1 Table — (XLSX) [file pgen.1005895.s012.xlsx]

## Sheet: Sheet1
Table S1. Chinese patient clinical summary (n=99)
	Tumor exome data	Normal exome data a	Tumor RNAseq data	Normal RNA seq	Race	Dx Date	Survival Date	Age	Gender	Smoke	TNM stage	UICC stage	Collapsed Stage	Months	Survival Status	chemotherapy-exposed biopsy
11-1233	X				Chinese	2011-03-21	2014-02-10	56	1	1	T2aN1M0	IIB	2	35.2	0	Chemo
5	X		X		Chinese	2004-02-23	2009-05-10	54.43	2	2	T2bN0M0	IIA	2	63.4	0	Naive
6	X		X		Chinese	2004-03-10	2004-11-17	66.65	2	2	T2aN2M0	IIIA	3	8.4	1	Naive
15	X	X	X		Chinese	2005-08-29	2007-07-10	70.17	1	1	T2aN2M0	IIIA	3	22.7	1	Chemo
16	X	X	X		Chinese	2005-09-06	NA	78.31	1	1	T3N2M0	IIIA	3	NA	NA	Naive
18	X	X	X		Chinese	2006-05-08	2007-07-19	50.03	1	1	T2bN0M0	IIA	2	14.6	1	Naive
20	X	X	X		Chinese	2006-10-07	2008-08-29	65.42	1	2	T1bN0M0	IA	1	23.1	0	Naive
21	X	X	X		Chinese	2006-12-21	2009-04-20	50.77	1	2	T1aN0M0	IA	1	28.4	0	Chemo
25	X	X	X		Chinese	2007-07-24	2009-04-20	46.69	1	1	T3N2M0	IIIA	3	21.2	0	Naive
09-521	X				Chinese	2009-02-18	2013-04-23	46	1	1	T2N2M0	IIIA	3	50.8	0	Naive
09-4358	X				Chinese	2009-10-15	2014-02-10	58	1	1	T4N2M0	IIIB	3	52.6	0	Naive
09-4551	X				Chinese	2009-10-27	2014-02-10	68	1	1	T3N2M0	IIIA	3	52.2	0	Naive
09-5446	X				Chinese	2009-12-17	2014-02-10	46	1	1	T2aN2M0	IIIA	3	50.5	0	Naive
26	X	X	X		Chinese	2007-09-27	2008-03-24	44.34	2	2	T2aN2M0	IIIA	3	6	1	Naive
27	X	X	X		Chinese	2007-10-08	2009-02-28	39.44	1	1	T4N2M0	IIIB	3	17	1	Naive
28	X	X	X		Chinese	2008-06-17	NA	61.69	1	1	T2aN2M0	IIIA	3	NA	NA	Naive
11-441	X				Chinese	2011-02-09	2014-02-10	57	1	1	T2aN2M0	IIIA	3	36.6	0	Naive
11-1267	X				Chinese	2011-03-22	2014-02-10	63	1	1	T2aN0M0	IB	1	35.2	0	Naive
11-1724	X				Chinese	2011-04-14	2014-02-10	56	1	1	T1aN0M0	IA	1	34.4	0	Naive
29	X	X	X		Chinese	2009-03-25	2010-03-25	64.36	1	2	T2bN3M0	IIIB	3	12.2	0	Naive
11-3721	X				Chinese	2011-07-19	2014-02-10	62	1	1	T3N1M0	IIB	2	31.2	0	Naive
31	X	X	X		Chinese	2009-04-02	2010-03-26	56.45	1	2	T2bN1M0	IIB	2	11.9	0	Naive
11-6215	X				Chinese	2011-11-21	2012-02-01	61	1	2	T1bN0M1	IV	4	2.4	0	Naive
11-6395	X				Chinese	2011-11-29	2014-02-10	57	1	1	T2aN2M0	IIIA	3	26.8	0	Naive
11-6872	X				Chinese	2011-12-22	2014-02-10	51	1	1	T2aN2M0	IIIA	3	26	0	Naive
12-461	X				Chinese	2012-02-03	2014-02-10	50	2	2	T1bN2M0	IIIA	3	24.6	0	Naive
12-707	X				Chinese	2012-02-15	2014-02-10	54	1	1	T2aN0M0	IB	1	24.2	0	Naive
12-867	X				Chinese	2012-02-22	2014-02-10	48	1	1	T2aN1M0	IIA	2	24	0	Naive
32	X	X	X		Chinese	2009-07-15	2010-03-18	58.53	1	1	T1bN2M0	IIIA	3	8.2	0	Naive
12-1431	X				Chinese	2012-03-15	2014-02-10	52	1	1	T2aN2M0	IIIA	3	23.2	0	Naive
33	X	X	X		Chinese	2009-09-21	2010-03-22	57.57	1	1	T2bN2M0	IIIA	3	6.1	0	Naive
36	X	X	X		Chinese	2009-12-04	2010-04-08	56.79	1	1	T1bN2M0	IIIA	3	4.2	0	Naive
12-2694	X				Chinese	2012-05-11	2014-02-10	66	1	1	T2aN0M0	IB	1	21.3	0	Naive
08-3085	X		X		Chinese	2008-08-06	2008-09-06	61	1	1	T3N2M0	IIIA	3	1	1	Naive
13-3711	X	△			Chinese	2013-06-12	2014-02-10	64	1	1	T2N2M0	IIIA	3	8.1	0	Naive
08-3256	X		X		Chinese	2008-08-19	2009-08-11	61	1	1	T3N2M0	IIIA	3	11.9	1	Naive
08-3483	X	△	X	x	Chinese	2008-09-04	2014-02-10	66	1	1	T2aN0M0	IB	1	66.2	0	Naive
08-3503	X	△	X	x	Chinese	2008-09-09	2009-01-08	63	1	1	T2aN2M0	IIIA	3	4	1	Naive
08-3758	X	△	X	x	Chinese	2008-09-24	2014-02-10	70	1	1	T2aN0M0	IA	1	65.5	0	Naive
08-4386	X		X	x	Chinese	2008-11-12	2014-02-10	45	1	1	T2N0M0	IA	1	63.9	0	Naive
08-4454	X	△	X		Chinese	2008-11-17	2009-09-10	55	1	2	T2N1M0	IIB	2	9.9	1	Naive
08-4497	X	△	X	x	Chinese	2008-11-19	2014-02-10	51	1	1	T2aN1M0	IIA	2	63.6	0	Naive
08-4579	X	△	X	x	Chinese	2008-11-25	2012-03-02	52	2	2	T3N0M0	IIB	2	39.8	1	Naive
09-450	X		X		Chinese	2009-12-13	2010-11-14	66	1	1	T4N2M0	IIIB	3	11.2	1	Naive
10-6121	X				Chinese	2010-12-28	2011-04-15	51	1	1	T4N2M0	IIIB	3	3.6	1	Chemo
10-144	X		X		Chinese	2010-01-11	2010-06-11	64	1	1	T3N2M0	IIIA	3	5	1	Naive
11-1319	X				Chinese	2011-01-23	2013-11-14	58	1	1	T1aN2M0	IIIA	3	34.2	1	Chemo
11-2808	X				Chinese	2011-06-07	2011-09-04	66	2	2	T3N2M0	IIIA	3	3	1	Chemo
11-3964	X				Chinese	2011-07-29	2011-10-29	61	1	1	T2aN2M0	IIIA	3	3	1	Chemo
10-158	X		X		Chinese	2010-01-12	2013-04-15	36	1	1	T2aN2M0	IIIA	3	39.6	1	Naive
11-612	X				Chinese	2011-02-17	2011-11-16	57	2	2	T2aN1M0	IIB	2	9.1	1	Naive
07-3747	X		X		Chinese	2007-10-25	2008-09-24	62	1	2	T3N2M0	IIIA	3	11	1	Naive
10-1708	X		X		Chinese	2010-04-21	2014-02-10	62	1	2	T2aN0M0	IB	1	46.4	0	Naive
10-2275	X		X		Chinese	2010-03-24	2012-05-14	57	1	1	T3N2M0	IIIA	3	26.1	1	Chemo
10-4914	X		X		Chinese	2010-10-25	2011-01-17	52	1	1	T4N2M1	IV	4	2.8	0	Chemo
10-5484	X		X		Chinese	2010-11-22	2010-12-22	69	1	1	T1bN2M0	IIIA	3	1	0	Naive
08-4252	X	△			Chinese	2008-11-03	2011-11-03	51	1	1	T2aN2M0	IIIA	3	36.5	1	Naive
10-5656	X		X		Chinese	2010-12-02	2012-04-22	55	1	1	T2aN2M0	IIIA	3	16.9	1	Naive
10-5716	X		X		Chinese	2010-12-06	2011-05-06	54	1	1	T2aN2M0R0	IIIA	3	5	1	Naive
09-73	X	△			Chinese	2009-01-08	2011-01-13	52	2	2	T2aN1M0	IIA	2	24.5	1	Naive
10-6017	X		X		Chinese	2010-12-22	2013-02-22	47	1	1	T2N2M0	IIIA	3	26	1	Naive
09-1698	X				Chinese	2009-04-30	2010-06-14	55	1	1	T4N2M0	IIIB	3	13.7	1	Naive
09-2375	X				Chinese	2009-06-11	2009-11-12	56	1	1	T4N0M0	IIIB	3	5.1	1	Naive
09-2514	X				Chinese	2009-06-18	2009-09-19	44	1	1	T3N1M0	IIIA	3	3.1	1	Naive
09-3940	X				Chinese	2009-09-16	2013-11-19	47	1	1	T2aN0M0	IB	3	50.8	1	Naive
4	X		X		Chinese	2004-02-11	2005-03-15	43.24	1	2	N/A	IIIA/IIIB	3	13.3	1	Chemo
10	X	X			Chinese	2004-10-20	2006-08-15	49.83	1	1	T1aN0M0	IA	1	22.1	1	Naive
11-1085	X		X		Chinese	2011-03-14	2013-12-10	52	1	1	T1aN0M0	IA	1	33.4	1	Naive
11-2810	X		X		Chinese	2011-06-07	2014-02-10	65	1	1	T1bN0M0	IA	1	32.6	0	Naive
11-283	X		X		Chinese	2011-01-20	2013-03-14	64	1	1	T2bN2M0	IIIA	3	26.1	1	Naive
11-4	X		X		Chinese	2011-01-04	2014-02-10	71	1	1	T1N2M0	IIIA	3	37.8	0	Naive
11-4430	X		X		Chinese	2011-08-22	2014-02-10	59	1	1	T4N1M0	IIIB	3	30.1	0	Naive
11-105	X				Chinese	2011-01-12	2012-11-21	68	1	2	T3N1M0	IIIA	3	10	1	Naive
11-548	X		X		Chinese	2010-12-15	2011-07-30	58	1	1	T1bN2M0	IIIA	3	7.5	1	Chemo
11-449	X				Chinese	2011-02-10	2013-09-19	58	1	1	T3N2M0	IIIA	3	31.7	1	Naive
11-656	X				Chinese	2011-02-11	2011-11-11	67	1	1	T2aN2M0	IIIA	3	9	1	Naive
12-1353	X		X		Chinese	2012-03-13	2012-05-13	75	1	1	T2aN2M0	IIIA	3	2	0	Naive
11-1116	X				Chinese	2011-03-15	2011-09-15	53	1	1	T3N2M0	IIIA	3	6	1	Naive
11-1665	X				Chinese	2011-04-11	2013-01-20	54	1	1	T1bN2M0	IIIA	3	21.7	1	Naive
11-3377	X				Chinese	2011-07-01	2013-10-12	69	1	1	T1bN1M0	IIA	2	27.8	1	Naive
11-4647	X				Chinese	2011-09-02	2012-01-02	46	2	2	T3N2M0	IIIA	3	4	1	Naive
11-4767	X				Chinese	2011-09-08	2013-05-03	54	2	2	T2aN1M0	IIA	2	20.1	1	Naive
11-5071	X				Chinese	2011-09-24	2012-04-09	67	1	1	T4N2M0	IIIB	3	6.5	1	Naive
11-5124	X				Chinese	2011-09-28	2012-06-11	56	1	1	T3N2M0	IIIA	3	8.6	1	Naive
11-5243	X				Chinese	2011-10-10	2012-09-20	56	2	2	T1bN0M0	IA	1	11.5	1	Naive
11-6150	X				Chinese	2011-11-16	2012-08-28	55	1	1	T2N2M0	IIIA	3	9.5	1	Naive
11-6492	X				Chinese	2011-12-05	2013-12-07	59	1	1	T1bN0M0	IA	1	24.4	1	Naive
11-6506	X				Chinese	2011-12-05	2013-11-01	77	1	1	T4N2M1	IV	4	23.2	1	Naive
12-189	X				Chinese	2012-01-12	2013-06-04	73	2	2	T1bN2M0	IIIA	3	17	1	Naive
12-1662	X		X		Chinese	2012-03-26	2014-02-10	66	2	2	T2aN2M0	IIIA	3	22.9	0	Naive
12-1123	X				Chinese	2012-03-05	2012-12-24	58	1	1	T2aN1M0	IIA	2	9.8	1	Naive
12-1371	X				Chinese	2012-03-13	2013-05-06	71	1	1	T2aN2M0	IIIA	3	14	1	Naive
12-1823	X				Chinese	2012-03-31	2012-09-13	66	1	1	T2aN2M0	IIIA	3	5.5	1	Naive
12-2013	X		X		Chinese	2012-04-11	2014-02-10	60	1	1	T2aN2M0	IIIA	3	22.3	0	Naive
12-3716	X		X		Chinese	2012-06-19	2014-02-10	70	1	1	T2aN1M0	IIA	2	20	0	Naive
12-703	X		X		Chinese	2011-11-15	2014-02-10	45	1	2	T2aN2M0	IIIA	3	27.3	0	Chemo
12-738	X		X		Chinese	2012-02-16	2013-06-18	53	1	1	T2bN2M0	IIIA	3	16.3	1	Naive
24	X	X			Chinese	2007-05-09	NA	66.5	1	1	T1aN0M0	IA	3	NA	NA	Naive
12-814	X		X		Chinese	2011-12-02	2014-02-10	55	1	2	T2bN2M0	IIB	2	26.7	0	Chemo
a X:Blood DNA samples;△:Normal adjacent tissues;
