# Supplementary material for: Genomic Landscape Survey Identifies SRSF1 as a Key Oncodriver in Small Cell Lung Cancer
Source: PLoS Genet. 2016 Apr 19;12(4):e1005895. doi: 10.1371/journal.pgen.1005895 (PMC4836692; doi:10.1371/journal.pgen.1005895)
Supplement: S2 Table — (XLSX) [file pgen.1005895.s013.xlsx]

## Sheet: Sheet1
Table S2. Recurrent somatic mutated genes from 99 Chinese SCLC patients; additional recurrent rates from 51 SCLC Japanese patients in an independent study (Umemura et al, 2014)
Gene	Total Mutations	Total Mutated Patients	Mutated Patients from 25 Matched Chinese	Mutated Patients from 74 Unmatched Chinese	Total Mutations from 25 Matched Chinese	Total Mutations from 74 Unmatched Chinese	Frequency from 99 Chinese(%)		Mutated JTO patients	Frequency (%) in JTO patients	Pvalue in JTO patients
TP53	90	82	16	66	17	73	82.83		41	80.39	5.80519e-69
CSMD3	63	47	10	37	17	46	47.47		19	37.25	1.32488e-13
RB1	49	47	13	34	14	35	47.47		20	39.22	6.42061e-22
LRP1B	57	40	4	36	7	50	40.4		10	19.61	6.2505e-05
OBSCN	51	40	6	34	6	45	40.4		9	17.65	0.000639855
XIRP2	39	33	3	30	3	36	33.33		9	17.65	0.000223717
PLEC	34	30	2	28	2	32	30.3		2	3.92	0.529138
FAT4	28	28	7	21	7	21	28.28		5	9.8	0.0553947
FSIP2	36	28	2	26	4	32	28.28		8	15.69	0.00236077
MLL2	30	26	5	21	6	24	26.26		6	11.76	0.0210653
SYNE1	37	26	4	22	5	32	26.26		9	17.65	0.000648075
ZFHX4	34	26	5	21	7	27	26.26		16	31.37	4.28243e-10
IGFN1	27	25	3	22	3	24	25.25		4	7.84	0.118879
SSPO	28	25	1	24	1	27	25.25		6	11.76	0.0194898
GPR98	28	24	2	22	3	25	24.24		4	7.84	0.161178
USH2A	31	24	3	21	3	28	24.24		13	25.49	3.97321e-07
DCC	25	23	4	19	4	21	23.23		7	13.73	0.000725819
EYS	26	22	5	17	7	19	22.22		2	3.92	0.433483
CCDC168	24	21	4	17	4	20	21.21		10	19.61	0.00011741
CSMD2	22	21	1	20	1	21	21.21		5	9.8	0.0413357
CSMD1	21	20	2	18	2	19	20.2		12	23.53	7.36662e-07
ZNF536	22	20	4	16	4	18	20.2		10	19.61	2.14776e-07
AHNAK	21	19	2	17	2	19	19.19		6	11.76	0.0225348
FAM135B	22	19	3	16	3	19	19.19		8	15.69	2.29278e-05
FAT1	22	19	4	15	5	17	19.19		4	7.84	0.145254
NAV3	21	19	4	15	4	17	19.19		8	15.69	0.000264712
NOTCH1	19	19	3	16	3	16	19.19		4	7.84	0.0628217
PCDH15	22	19	2	17	2	20	19.19		3	5.88	0.186451
RP1L1	24	19	1	18	1	23	19.19		1	1.96	0.621083
UNC80	22	19	3	16	3	19	19.19		6	11.76	0.0102138
ANK2	19	18	5	13	5	14	18.18		11	21.57	1.32104e-05
ASPM	18	18	2	16	2	16	18.18		4	7.84	0.0983533
LAMA5	20	18	1	17	1	19	18.18		1	1.96	0.727889
TNR	20	18	4	14	4	16	18.18		5	9.8	0.00335584
ABCA13	18	17	1	16	2	16	17.17		9	17.65	0.000368166
CACNA1E	20	17	4	13	5	15	17.17		6	11.76	0.00453751
CCDC141	19	17	2	15	2	17	17.17		5	9.8	0.00952097
DCHS2	17	17	1	16	1	16	17.17		9	17.65	0.00016286
DMD	20	17	5	12	6	14	17.17		6	11.76	0.0137885
FRAS1	19	17	2	15	3	16	17.17		2	3.92	0.489418
FREM1	19	17	1	16	1	18	17.17		1	1.96	0.601425
NEB	19	17	1	16	1	18	17.17		2	3.92	0.573805
ATP10A	16	16	2	14	2	14	16.16		3	5.88	0.0846865
FAT3	17	16	0	16	0	17	16.16		11	21.57	1.70375e-05
KALRN	17	16	5	11	5	12	16.16		5	9.8	0.0323632
LRP2	17	16	2	14	2	15	16.16		5	9.8	0.0530382
PKHD1	19	16	2	14	3	16	16.16		5	9.8	0.0443657
RNF213	18	16	2	14	2	16	16.16		4	7.84	0.146731
SALL3	17	16	0	16	0	17	16.16		2	3.92	0.33114
SLIT2	17	16	1	15	1	16	16.16		2	3.92	0.23804
SPTA1	18	16	3	13	4	14	16.16		7	13.73	0.00114655
WDFY4	17	16	6	10	6	11	16.16		5	9.8	0.0319898
ADAMTS18	16	15	2	13	3	13	15.15		2	3.92	0.182643
LRRC7	15	15	3	12	3	12	15.15		11	21.57	1.15383e-07
NBAS	16	15	2	13	2	14	15.15		4	7.84	0.0563383
NLRP5	16	15	4	11	4	12	15.15		5	9.8	0.00315902
NOTCH3	17	15	2	13	2	15	15.15
PIEZO1	15	15	1	14	1	14	15.15
RGAG1	15	15	1	14	1	14	15.15		2	3.92	0.185711
ZDBF2	15	15	5	10	5	10	15.15		2	3.92	0.341885
C1orf173	16	14	3	11	3	13	14.14		8	15.69	4.69033e-05
EPPK1	16	14	0	14	0	16	14.14		2	3.92	0.3479
FAM186A	14	14	1	13	1	13	14.14
FLNC	16	14	5	9	5	11	14.14		4	7.84	0.0698865
HELZ2	14	14	0	14	0	14	14.14
HSPG2	16	14	2	12	2	14	14.14		4	7.84	0.136654
MAGEC1	15	14	1	13	1	14	14.14		3	5.88	0.0578914
MDN1	16	14	4	10	4	12	14.14		5	9.8	0.0607546
MYO7B	17	14	2	12	3	14	14.14		3	5.88	0.141089
NPAP1	16	14	2	12	2	14	14.14
RBMXL3	14	14	0	14	0	14	14.14		2	3.92	0.124268
SHANK1	14	14	2	12	2	12	14.14		7	13.73	0.00076656
SPEG	15	14	1	13	1	14	14.14		5	9.8	0.0403446
STAB2	15	14	1	13	1	14	14.14		3	5.88	0.177495
TMEM132C	15	14	4	10	4	11	14.14		8	15.69	6.2362e-06
TMEM132D	16	14	4	10	4	12	14.14		11	21.57	3.67795e-09
TMPRSS9	14	14	0	14	0	14	14.14		3	5.88	0.0335887
TNN	17	14	0	14	0	17	14.14		5	9.8	0.0028492
UBR4	14	14	3	11	3	11	14.14		2	3.92	0.536838
WDR17	15	14	5	9	6	9	14.14		3	5.88	0.0715026
ALMS1	15	13	2	11	2	13	13.13		5	9.8	0.0547805
APOB	19	13	1	12	1	18	13.13		2	3.92	0.509845
BIRC6	14	13	1	12	1	13	13.13
CACNA1C	15	13	2	11	2	13	13.13		5	9.8	0.0203002
CUBN	16	13	3	10	3	13	13.13		3	5.88	0.242301
DST	16	13	3	10	3	13	13.13		4	7.84	0.175774
DYSF	13	13	1	12	1	12	13.13
GPR112	18	13	1	12	1	17	13.13		4	7.84	0.0908038
HMCN1	14	13	0	13	0	14	13.13		8	15.69	0.00174709
ITGA8	15	13	1	12	1	14	13.13		3	5.88	0.0338906
LRRK2	14	13	3	10	3	11	13.13		3	5.88	0.173648
MACF1	14	13	0	13	0	14	13.13		2	3.92	0.578682
MLL3	13	13	3	10	3	10	13.13		5	9.8	0.0596113
MTUS2	14	13	1	12	1	13	13.13		3	5.88	0.0639179
MYO16	16	13	2	11	2	14	13.13		2	3.92	0.288127
MYO18B	13	13	1	12	1	12	13.13		3	5.88	0.189273
NCAM2	13	13	4	9	4	9	13.13		5	9.8	0.000643842
NLRP8	15	13	4	9	5	10	13.13		2	3.92	0.127925
OTOG	16	13	3	10	4	12	13.13		9	17.65	8.46679e-05
PAPPA2	16	13	1	12	1	15	13.13		9	17.65	8.73629e-06
PEG3	13	13	3	10	3	10	13.13		7	13.73	0.00240563
PKHD1L1	14	13	1	12	1	13	13.13		6	11.76	0.0154469
SPEF2	14	13	2	11	2	12	13.13		2	3.92	0.360717
SPHKAP	13	13	1	12	1	12	13.13		7	13.73	0.000270972
SRCAP	15	13	0	13	0	15	13.13		1	1.96	0.701792
SSC5D	15	13	0	13	0	15	13.13		1	1.96	0.490812
TRPM3	14	13	0	13	0	14	13.13		2	3.92	0.319765
UNC79	13	13	2	11	2	11	13.13
ZNF469	15	13	1	12	1	14	13.13		2	3.92	0.559087
ABCC11	12	12	0	12	0	12	12.12		2	3.92	0.192868
ADAMTS20	14	12	1	11	1	13	12.12		4	7.84	0.0387739
ASTN1	13	12	3	9	3	10	12.12		4	7.84	0.0177292
CCDC57	12	12	0	12	0	12	12.12		1	1.96	0.456241
CDH10	12	12	3	9	3	9	12.12		3	5.88	0.0168637
CNTN6	14	12	3	9	3	11	12.12		2	3.92	0.146308
CNTNAP2	12	12	4	8	4	8	12.12		7	13.73	0.000118981
CPAMD8	13	12	2	10	2	11	12.12		2	3.92	0.300188
DSCAML1	14	12	1	11	1	13	12.12		2	3.92	0.315606
GCN1L1	12	12	0	12	0	12	12.12
GLI3	13	12	2	10	2	11	12.12		2	3.92	0.234581
LAMA2	12	12	3	9	3	9	12.12		3	5.88	0.208887
LRFN2	12	12	3	9	3	9	12.12		2	3.92	0.0725072
MAGEL2	12	12	2	10	2	10	12.12		4	7.84	0.012094
MOGS	13	12	0	12	0	13	12.12
MYCBP2	12	12	1	11	1	11	12.12		2	3.92	0.524681
MYH15	13	12	1	11	1	12	12.12		2	3.92	0.281932
MYO10	12	12	0	12	0	12	12.12		2	3.92	0.310963
MYO5B	12	12	0	12	0	12	12.12		2	3.92	0.266427
PLXNA4	12	12	2	10	2	10	12.12		3	5.88	0.117902
PRUNE2	12	12	2	10	2	10	12.12		7	13.73	0.00233348
PTPRB	14	12	2	10	2	12	12.12		5	9.8	0.0203797
RELN	14	12	4	8	5	9	12.12		3	5.88	0.232419
RSPH6A	12	12	0	12	0	12	12.12		1	1.96	0.239264
SCN4A	13	12	1	11	1	12	12.12		2	3.92	0.272091
SDK1	15	12	0	12	0	15	12.12		3	5.88	0.146207
SPAG17	13	12	1	11	1	12	12.12		8	15.69	0.000161977
SPG11	14	12	2	10	2	12	12.12		1	1.96	0.670054
SYNE2	15	12	0	12	0	15	12.12		3	5.88	0.338328
TACC2	13	12	1	11	1	12	12.12		2	3.92	0.475416
TECTA	12	12	1	11	1	11	12.12		1	1.96	0.588864
TEP1	13	12	1	11	1	12	12.12		3	5.88	0.195042
TRIOBP	15	12	2	10	2	13	12.12		2	3.92	0.36976
TTC40	15	12	2	10	3	12	12.12		2	3.92	0.402668
UTRN	13	12	0	12	0	13	12.12		1	1.96	0.718084
VPS13C	13	12	1	11	1	12	12.12		1	1.96	0.726477
ZNF831	12	12	2	10	2	10	12.12		2	3.92	0.237868
ATP10B	12	11	2	9	2	10	11.11		1	1.96	0.473281
C10orf71	12	11	2	9	2	10	11.11		6	11.76	0.000829783
CEP170B	12	11	3	8	4	8	11.11
CEP350	12	11	2	9	3	9	11.11		2	3.92	0.453917
CPS1	11	11	0	11	0	11	11.11		2	3.92	0.215493
DCHS1	14	11	1	10	2	12	11.11		1	1.96	0.700834
DLC1	11	11	0	11	0	11	11.11		3	5.88	0.0921729
FASN	14	11	0	11	0	14	11.11		2	3.92	0.359659
FCGBP	11	11	2	9	2	9	11.11		3	5.88	0.305632
FER1L6	11	11	2	9	2	9	11.11		2	3.92	0.267878
ITIH5	11	11	3	8	3	8	11.11		2	3.92	0.140523
LOXHD1	12	11	0	11	0	12	11.11		5	9.8	0.0207207
LPHN3	12	11	1	10	2	10	11.11		7	13.73	0.000224971
LRRC4C	12	11	0	11	0	12	11.11
MMP16	12	11	3	8	3	9	11.11		4	7.84	0.00136609
NAV2	12	11	3	8	3	9	11.11
NBEAL2	11	11	1	10	1	10	11.11		2	3.92	0.42289
NID2	12	11	0	11	0	12	11.11		1	1.96	0.437845
NLRP12	11	11	1	10	1	10	11.11		4	7.84	0.0102982
NOS3	11	11	1	10	1	10	11.11		3	5.88	0.0596771
NPHS1	12	11	3	8	3	9	11.11		1	1.96	0.400351
OBSL1	11	11	2	9	2	9	11.11		1	1.96	0.591718
PIEZO2	11	11	2	9	2	9	11.11		7	13.73	0.00213802
PKD1L1	11	11	1	10	1	10	11.11		4	7.84	0.076803
PZP	11	11	0	11	0	11	11.11		1	1.96	0.478686
RFX6	11	11	2	9	2	9	11.11		1	1.96	0.301798
RIMS1	11	11	0	11	0	11	11.11		3	5.88	0.127406
SCN3A	12	11	2	9	2	10	11.11		4	7.84	0.0452173
SIGLEC1	12	11	2	9	2	10	11.11		1	1.96	0.542318
SORCS1	13	11	5	6	5	8	11.11		6	11.76	0.000656828
SPEN	11	11	1	10	1	10	11.11		1	1.96	0.73035
TARBP1	11	11	1	10	1	10	11.11
TENM3	11	11	1	10	1	10	11.11
TEX15	12	11	1	10	1	11	11.11		2	3.92	0.389526
TNXB	12	11	2	9	3	9	11.11		4	7.84	0.179514
ABCA4	11	10	3	7	3	8	10.1		2	3.92	0.33989
ADAMTSL1	11	10	1	9	1	10	10.1		2	3.92	0.279184
AGRN	10	10	3	7	3	7	10.1
AOX1	10	10	1	9	1	9	10.1		2	3.92	0.197132
ATP8B3	10	10	1	9	1	9	10.1		2	3.92	0.232145
BAI3	10	10	4	6	4	6	10.1		4	7.84	0.0244518
C2CD3	10	10	3	7	3	7	10.1		2	3.92	0.369873
C7	10	10	0	10	0	10	10.1		5	9.8	0.000532946
CCDC88C	10	10	0	10	0	10	10.1		2	3.92	0.306006
CDH8	10	10	1	9	1	9	10.1		2	3.92	0.143737
CMYA5	10	10	0	10	0	10	10.1		6	11.76	0.0143089
CREBBP	12	10	0	10	0	12	10.1		3	5.88	0.175331
CTNNA2	11	10	3	7	3	8	10.1		6	11.76	0.000236049
EP300	10	10	1	9	1	9	10.1		2	3.92	0.347156
EPHA8	10	10	2	8	2	8	10.1
FBN2	11	10	2	8	2	9	10.1		3	5.88	0.200132
FLNB	10	10	1	9	1	9	10.1
GABRA2	11	10	4	6	4	7	10.1		3	5.88	0.0156373
GRIN2A	10	10	0	10	0	10	10.1		4	7.84	0.0344132
HECTD4	11	10	3	7	4	7	10.1
ITPR3	11	10	1	9	1	10	10.1
KIAA1244	12	10	1	9	1	11	10.1		3	5.88	0.134437
KIAA1731	11	10	1	9	1	10	10.1		1	1.96	0.667212
KIF19	11	10	0	10	0	11	10.1
KNDC1	10	10	2	8	2	8	10.1		1	1.96	0.539383
MAGEC3	12	10	3	7	3	9	10.1		1	1.96	0.378046
MCM3AP	10	10	1	9	1	9	10.1
MEGF8	11	10	1	9	1	10	10.1		2	3.92	0.4027
MKI67	10	10	0	10	0	10	10.1		2	3.92	0.431843
MROH2B	11	10	1	9	1	10	10.1
MYH13	10	10	3	7	3	7	10.1		1	1.96	0.555004
NBEAL1	11	10	0	10	0	11	10.1		1	1.96	0.65915
NRXN1	12	10	2	8	3	9	10.1		8	15.69	5.28088e-05
OTOGL	12	10	2	8	2	10	10.1		1	1.96	0.628246
PDZD2	11	10	1	9	1	10	10.1		6	11.76	0.00698696
PHYHD1	10	10	0	10	0	10	10.1
PLCE1	10	10	2	8	2	8	10.1		1	1.96	0.620602
POSTN	10	10	0	10	0	10	10.1		3	5.88	0.0185618
PRRC2C	11	10	3	7	3	8	10.1		2	3.92	0.417878
REXO1	10	10	0	10	0	10	10.1		1	1.96	0.396079
RIMS2	10	10	1	9	1	9	10.1		4	7.84	0.032247
SCN2A	11	10	2	8	2	9	10.1		4	7.84	0.0408051
SCN5A	11	10	2	8	2	9	10.1
SCN7A	13	10	2	8	3	10	10.1		3	5.88	0.110011
SHROOM3	10	10	1	9	1	9	10.1		1	1.96	0.564599
SVEP1	10	10	2	8	2	8	10.1		3	5.88	0.243119
TNNI3K	11	10	2	8	2	9	10.1		1	1.96	0.332823
TNRC18	10	10	0	10	0	10	10.1		1	1.96	0.712994
TRIO	11	10	2	8	2	9	10.1		3	5.88	0.218713
VCAN	10	10	2	8	2	8	10.1		2	3.92	0.450361
VPS13A	11	10	4	6	4	7	10.1
VWA3B	10	10	0	10	0	10	10.1		4	7.84	0.0205662
ZNF292	10	10	2	8	2	8	10.1		1	1.96	0.685216
ABCA3	10	9	1	8	1	9	9.09		1	1.96	0.523769
ADAMTS16	10	9	4	5	5	5	9.09
AKNA	10	9	0	9	0	10	9.09
ANK3	11	9	1	8	1	10	9.09		4	7.84	0.134973
ANKRD11	10	9	2	7	2	8	9.09		2	3.92	0.389423
APC2	10	9	0	9	0	10	9.09		2	3.92	0.337794
APOBR	9	9	0	9	0	9	9.09		1	1.96	0.520604
ARHGAP33	10	9	1	8	1	9	9.09		2	3.92	0.234233
ASTN2	10	9	4	5	4	6	9.09		3	5.88	0.0883011
BAZ2A	9	9	0	9	0	9	9.09		1	1.96	0.612798
BPTF	9	9	3	6	3	6	9.09		2	3.92	0.447681
BSN	10	9	1	8	1	9	9.09		1	1.96	0.733924
CACNA1B	9	9	1	8	1	8	9.09		6	11.76	0.00742653
CC2D1A	9	9	1	8	1	8	9.09
CCDC73	9	9	1	8	1	8	9.09		1	1.96	0.361107
CENPE	9	9	3	6	3	6	9.09		2	3.92	0.386951
CILP2	9	9	1	8	1	8	9.09		1	1.96	0.403736
CNGB1	10	9	1	8	1	9	9.09		2	3.92	0.172876
CNTN4	9	9	1	8	1	8	9.09		1	1.96	0.387791
CXorf22	10	9	0	9	0	10	9.09		2	3.92	0.107569
DAAM2	10	9	0	9	0	10	9.09		4	7.84	0.00968926
DIDO1	9	9	2	7	2	7	9.09		1	1.96	0.625309
DSCAM	12	9	0	9	0	12	9.09		6	11.76	0.0026265
DUSP27	11	9	3	6	4	7	9.09		7	13.73	4.36726e-05
EP400	9	9	1	8	1	8	9.09		1	1.96	0.693805
EPHA10	10	9	1	8	1	9	9.09		4	7.84	0.0204733
EPHA3	11	9	2	7	2	9	9.09		2	3.92	0.109849
EVPL	9	9	1	8	1	8	9.09		1	1.96	0.578939
F5	9	9	1	8	1	8	9.09		4	7.84	0.0491834
FAT2	9	9	0	9	0	9	9.09		3	5.88	0.272278
FNDC1	10	9	0	9	0	10	9.09		4	7.84	0.0373923
GATA6	9	9	0	9	0	9	9.09
GPR179	9	9	1	8	1	8	9.09
HIVEP1	9	9	2	7	2	7	9.09		2	3.92	0.395073
INPP4B	9	9	0	9	0	9	9.09		1	1.96	0.395315
IQSEC3	11	9	0	9	0	11	9.09		1	1.96	0.482808
ITIH2	9	9	2	7	2	7	9.09		1	1.96	0.308
KCNT1	11	9	2	7	3	8	9.09		2	3.92	0.207288
KIAA1239	10	9	0	9	0	10	9.09		3	5.88	0.0940624
KIF26A	9	9	1	8	1	8	9.09		2	3.92	0.28838
KIF26B	9	9	1	8	1	8	9.09		1	1.96	0.583127
KIF2B	9	9	0	9	0	9	9.09		1	1.96	0.207783
KIF7	9	9	2	7	2	7	9.09		1	1.96	0.437161
KLHL4	10	9	2	7	2	8	9.09		4	7.84	0.00222064
LRBA	9	9	1	8	1	8	9.09		2	3.92	0.410381
LRFN5	9	9	3	6	3	6	9.09		5	9.8	0.000267921
LRP1	9	9	1	8	1	8	9.09		2	3.92	0.510562
MDGA2	11	9	1	8	1	10	9.09		5	9.8	0.00229983
MLL	9	9	1	8	1	8	9.09		2	3.92	0.494965
MYO7A	10	9	0	9	0	10	9.09		2	3.92	0.348106
MYOM2	9	9	1	8	1	8	9.09		2	3.92	0.206316
NINL	9	9	1	8	1	8	9.09		2	3.92	0.184585
NOD2	9	9	3	6	3	6	9.09		2	3.92	0.16111
NPC1L1	9	9	1	8	1	8	9.09		1	1.96	0.433198
NUP210L	9	9	2	7	2	7	9.09		1	1.96	0.54639
OAS3	9	9	1	8	1	8	9.09		3	5.88	0.0440929
OC90	9	9	4	5	4	5	9.09		2	3.92	0.0555376
OTOF	9	9	0	9	0	9	9.09		3	5.88	0.133537
OVCH1	10	9	1	8	1	9	9.09
PCDHGA10	9	9	1	8	1	8	9.09
PCNT	9	9	0	9	0	9	9.09		3	5.88	0.223201
PCNXL3	11	9	0	9	0	11	9.09		3	5.88	0.121415
PDE1C	9	9	3	6	3	6	9.09		3	5.88	0.0176554
PGR	9	9	2	7	2	7	9.09		4	7.84	0.00546612
PRR14L	11	9	1	8	1	10	9.09		3	5.88	0.142764
PTPRF	10	9	1	8	1	9	9.09		1	1.96	0.617891
PTPRM	9	9	2	7	2	7	9.09		2	3.92	0.236313
RAI1	10	9	1	8	1	9	9.09		1	1.96	0.576862
SATB2	10	9	2	7	2	8	9.09		2	3.92	0.0648246
SCN11A	10	9	2	7	2	8	9.09		3	5.88	0.111228
SCRIB	9	9	0	9	0	9	9.09		2	3.92	0.257557
SETD1A	9	9	1	8	1	8	9.09		3	5.88	0.0907559
SETD1B	10	9	2	7	2	8	9.09		1	1.96	0.562811
SETX	9	9	0	9	0	9	9.09		3	5.88	0.178841
SGK223	12	9	1	8	1	11	9.09
SNAP91	9	9	4	5	4	5	9.09		1	1.96	0.349181
SORL1	9	9	0	9	0	9	9.09		1	1.96	0.615509
SPTBN5	9	9	0	9	0	9	9.09		2	3.92	0.461697
TAF1L	11	9	0	9	0	11	9.09		3	5.88	0.101992
TAOK2	9	9	1	8	1	8	9.09
TBC1D4	9	9	2	7	2	7	9.09
TCIRG1	9	9	0	9	0	9	9.09
TG	10	9	1	8	1	9	9.09		4	7.84	0.0810774
TLN2	9	9	0	9	0	9	9.09		1	1.96	0.649836
TYK2	10	9	1	8	1	9	9.09
UGGT1	10	9	0	9	0	10	9.09		1	1.96	0.496123
UTP20	9	9	0	9	0	9	9.09		3	5.88	0.184875
WDFY3	9	9	2	7	2	7	9.09
ABCA2	8	8	1	7	1	7	8.08		2	3.92	0.376997
ABCA7	8	8	0	8	0	8	8.08		2	3.92	0.335465
ACACB	9	8	2	6	2	7	8.08
AFF2	8	8	1	7	1	7	8.08		2	3.92	0.174647
AIM1L	8	8	2	6	2	6	8.08		3	5.88	0.137687
AKAP13	9	8	0	8	0	9	8.08		4	7.84	0.0798945
AKAP9	10	8	1	7	1	9	8.08		1	1.96	0.742257
AMER3	8	8	0	8	0	8	8.08
ANK1	9	8	0	8	0	9	8.08		3	5.88	0.12689
ANKMY1	8	8	2	6	2	6	8.08		1	1.96	0.4837
ANKRD27	8	8	2	6	2	6	8.08
AP5Z1	8	8	0	8	0	8	8.08
ATG2A	8	8	0	8	0	8	8.08
AXIN1	9	8	2	6	2	7	8.08		1	1.96	0.285427
AZI1	8	8	0	8	0	8	8.08
BAZ2B	8	8	1	7	1	7	8.08		2	3.92	0.359265
BCOR	8	8	1	7	1	7	8.08		2	3.92	0.297682
C16orf96	8	8	0	8	0	8	8.08
C6	8	8	0	8	0	8	8.08		5	9.8	0.0010639
CACNA1A	10	8	0	8	0	10	8.08		4	7.84	0.0656111
CACNA1H	8	8	0	8	0	8	8.08		1	1.96	0.629428
CACNA2D4	8	8	1	7	1	7	8.08
CASC5	8	8	1	7	1	7	8.08
CCDC40	9	8	2	6	3	6	8.08
CHD7	9	8	2	6	2	7	8.08		5	9.8	0.0289268
CIC	8	8	0	8	0	8	8.08
CNGB3	8	8	1	7	1	7	8.08		4	7.84	0.00330604
DCAF4L2	8	8	2	6	2	6	8.08		3	5.88	0.00199419
DENND4C	9	8	0	8	0	9	8.08
DMXL1	10	8	1	7	1	9	8.08		1	1.96	0.684492
DMXL2	8	8	1	7	1	7	8.08		3	5.88	0.20628
DUOX2	8	8	0	8	0	8	8.08		1	1.96	0.483922
ELMSAN1	8	8	0	8	0	8	8.08
EPG5	8	8	0	8	0	8	8.08		1	1.96	0.644985
EPHA6	8	8	1	7	1	7	8.08		5	9.8	0.00423437
ERBB4	9	8	1	7	1	8	8.08
FBN1	9	8	0	8	0	9	8.08		2	3.92	0.414855
FBN3	8	8	2	6	2	6	8.08		5	9.8	0.024938
FMN1	9	8	2	6	3	6	8.08		2	3.92	0.30403
FN1	9	8	0	8	0	9	8.08		2	3.92	0.371741
FREM3	9	8	2	6	3	6	8.08		3	5.88	0.13101
FRMPD1	8	8	1	7	1	7	8.08		2	3.92	0.230864
FSHR	8	8	2	6	2	6	8.08		1	1.96	0.248137
GRIK4	8	8	2	6	2	6	8.08		1	1.96	0.315043
GRIN2C	8	8	0	8	0	8	8.08
IFT172	8	8	0	8	0	8	8.08		1	1.96	0.536716
IL1RL1	8	8	0	8	0	8	8.08
INSC	8	8	1	7	1	7	8.08
IRS2	8	8	0	8	0	8	8.08
ITGAE	8	8	1	7	1	7	8.08		1	1.96	0.383684
KANK2	8	8	0	8	0	8	8.08
KAT6A	8	8	1	7	1	7	8.08		1	1.96	0.594716
KCNH8	8	8	0	8	0	8	8.08		3	5.88	0.042667
KIAA1217	9	8	1	7	1	8	8.08		2	3.92	0.30687
KIAA1462	8	8	0	8	0	8	8.08
KIF21B	8	8	0	8	0	8	8.08		1	1.96	0.501965
KLHL32	8	8	1	7	1	7	8.08		1	1.96	0.210621
LAMA3	8	8	0	8	0	8	8.08		3	5.88	0.235977
LAMC3	8	8	1	7	1	7	8.08		3	5.88	0.0837136
LCT	8	8	1	7	1	7	8.08		6	11.76	0.00235183
LPA	9	8	0	8	0	9	8.08		1	1.96	0.571605
LRRC32	8	8	0	8	0	8	8.08
LRRIQ1	8	8	2	6	2	6	8.08		3	5.88	0.0971483
LRRTM1	9	8	1	7	1	8	8.08		1	1.96	0.338586
LYST	8	8	2	6	2	6	8.08		3	5.88	0.252216
MACC1	8	8	0	8	0	8	8.08		1	1.96	0.274927
MAMDC4	8	8	0	8	0	8	8.08		2	3.92	0.159386
MAMLD1	8	8	3	5	3	5	8.08		2	3.92	0.162451
MAP3K19	9	8	2	6	2	7	8.08
MGA	9	8	0	8	0	9	8.08		2	3.92	0.43487
MICAL3	8	8	0	8	0	8	8.08		2	3.92	0.387123
MLL4	9	8	0	8	0	9	8.08		2	3.92	0.537505
MORC1	8	8	1	7	1	7	8.08		1	1.96	0.320884
MPDZ	8	8	0	8	0	8	8.08		1	1.96	0.595319
MYH2	8	8	0	8	0	8	8.08		4	7.84	0.0378058
MYOM3	8	8	0	8	0	8	8.08
NALCN	8	8	2	6	2	6	8.08
NCKAP5	9	8	2	6	3	6	8.08		2	3.92	0.276992
NCOR2	9	8	1	7	1	8	8.08		1	1.96	0.682977
NDST3	8	8	1	7	1	7	8.08
NETO1	8	8	1	7	1	7	8.08		2	3.92	0.0387943
NFATC1	9	8	0	8	0	9	8.08		3	5.88	0.0328884
NFRKB	10	8	0	8	0	10	8.08		1	1.96	0.485475
NHSL1	9	8	0	8	0	9	8.08				0.839491
NLRP3	8	8	1	7	1	7	8.08		4	7.84	0.00896234
NRXN3	9	8	3	5	4	5	8.08		5	9.8	0.0118173
OTUD7B	8	8	0	8	0	8	8.08		1	1.96	0.277087
PC	8	8	0	8	0	8	8.08
PCDH10	9	8	2	6	2	7	8.08		6	11.76	0.000206772
PCDH12	8	8	0	8	0	8	8.08
PCDHB1	8	8	0	8	0	8	8.08		3	5.88	0.0175222
PCDHGA3	8	8	1	7	1	7	8.08		2	3.92	0.102712
PCDHGA9	9	8	1	7	1	8	8.08		1	1.96	0.310395
PDE3A	11	8	2	6	2	9	8.08		2	3.92	0.141423
PFAS	9	8	1	7	1	8	8.08
PKD1L2	8	8	0	8	0	8	8.08		4	7.84	0.0649019
PKDREJ	8	8	1	7	1	7	8.08		1	1.96	0.602453
PLCL1	9	8	2	6	2	7	8.08		1	1.96	0.552454
PLD1	9	8	0	8	0	9	8.08		1	1.96	0.370111
PLXNA3	9	8	4	4	4	5	8.08		2	3.92	0.270123
PLXNB3	8	8	0	8	0	8	8.08		2	3.92	0.318662
POLD1	8	8	2	6	2	6	8.08		2	3.92	0.154393
POLQ	8	8	1	7	1	7	8.08		4	7.84	0.0642888
PPL	8	8	0	8	0	8	8.08
PRR12	10	8	1	7	1	9	8.08
PTGIS	8	8	1	7	1	7	8.08
PTPRQ	9	8	1	7	1	8	8.08
PYGM	8	8	1	7	1	7	8.08		1	1.96	0.271312
RASA1	8	8	0	8	0	8	8.08		2	3.92	0.126641
RBP3	10	8	1	7	1	9	8.08		3	5.88	0.0487384
RFX4	8	8	2	6	2	6	8.08		1	1.96	0.294366
RGS3	8	8	0	8	0	8	8.08
RHAG	8	8	1	7	1	7	8.08
RTTN	9	8	1	7	1	8	8.08		1	1.96	0.60458
SHMT2	8	8	1	7	1	7	8.08
SIPA1L1	8	8	2	6	2	6	8.08
SIPA1L3	8	8	0	8	0	8	8.08
SLC5A4	8	8	0	8	0	8	8.08		1	1.96	0.202349
SLIT3	9	8	0	8	0	9	8.08		6	11.76	0.00105832
SLITRK2	9	8	0	8	0	9	8.08		2	3.92	0.0825129
SNPH	8	8	1	7	1	7	8.08		1	1.96	0.161388
SORCS3	10	8	0	8	0	10	8.08		5	9.8	0.00273988
SPAG16	8	8	1	7	1	7	8.08		2	3.92	0.0795035
SPATC1	8	8	0	8	0	8	8.08		1	1.96	0.175718
SRRM2	8	8	0	8	0	8	8.08		3	5.88	0.202947
STAB1	8	8	2	6	2	6	8.08		1	1.96	0.642531
SYCP1	8	8	0	8	0	8	8.08		2	3.92	0.106873
SYDE1	9	8	0	8	0	9	8.08
TENM2	8	8	1	7	1	7	8.08
TET2	8	8	0	8	0	8	8.08		1	1.96	0.695693
THADA	11	8	2	6	2	9	8.08		1	1.96	0.607159
THSD7A	9	8	1	7	2	7	8.08
TICRR	8	8	0	8	0	8	8.08
TIRAP	8	8	0	8	0	8	8.08
TLR4	10	8	0	8	0	10	8.08		2	3.92	0.211102
TMPRSS15	9	8	1	7	1	8	8.08		1	1.96	0.339343
TNRC6B	8	8	0	8	0	8	8.08
TOPAZ1	8	8	1	7	1	7	8.08
TRDN	8	8	1	7	1	7	8.08		1	1.96	0.308685
TRIM36	8	8	0	8	0	8	8.08
TRIM58	8	8	0	8	0	8	8.08		2	3.92	0.0262775
TRIM66	8	8	2	6	2	6	8.08		1	1.96	0.455592
TRPM1	8	8	2	6	2	6	8.08
TSC2	9	8	1	7	1	8	8.08
TSHZ3	9	8	0	8	0	9	8.08		5	9.8	0.00175817
TTC28	8	8	1	7	1	7	8.08
UHRF1BP1	8	8	1	7	1	7	8.08
UNC13A	8	8	2	6	2	6	8.08		7	13.73	0.000421394
VWA5B1	8	8	2	6	2	6	8.08		1	1.96	0.472203
VWDE	8	8	1	7	1	7	8.08
WDR65	8	8	0	8	0	8	8.08
WNK2	8	8	2	6	2	6	8.08		1	1.96	0.691058
WWC3	8	8	1	7	1	7	8.08		2	3.92	0.129081
ZFHX2	8	8	1	7	1	7	8.08		2	3.92	0.425656
ZNF423	8	8	0	8	0	8	8.08		4	7.84	0.0153526
ZNF521	8	8	0	8	0	8	8.08		4	7.84	0.031011
ZNF804B	8	8	1	7	1	7	8.08
ABCA12	7	7	3	4	3	4	7.07		2	3.92	0.373889
ABCA6	7	7	0	7	0	7	7.07
ABCA8	7	7	0	7	0	7	7.07		1	1.96	0.515883
ABP1	7	7	0	7	0	7	7.07		2	3.92	0.0769956
ACAN	7	7	0	7	0	7	7.07		1	1.96	0.662689
ACE	7	7	1	6	1	6	7.07		1	1.96	0.55045
ADAD2	7	7	0	7	0	7	7.07
ADAM2	7	7	0	7	0	7	7.07		2	3.92	0.0689549
ADAMTS19	7	7	2	5	2	5	7.07		1	1.96	0.399878
ADAMTS2	7	7	0	7	0	7	7.07		2	3.92	0.156635
ADCY4	7	7	1	6	1	6	7.07
ALPK2	7	7	2	5	2	5	7.07		1	1.96	0.591009
ALPK3	7	7	2	5	2	5	7.07
AMPH	7	7	1	6	1	6	7.07		2	3.92	0.0879893
ANKRD24	8	7	1	6	1	7	7.07		2	3.92	0.174141
AQPEP	7	7	1	6	1	6	7.07		3	5.88	0.0312353
ARAP2	8	7	0	7	0	8	7.07
ASB10	7	7	1	6	1	6	7.07		2	3.92	0.0603775
ATP8A1	7	7	2	5	2	5	7.07		1	1.96	0.405138
BCORL1	7	7	0	7	0	7	7.07
BOD1L1	7	7	2	5	2	5	7.07
BRIP1	7	7	1	6	1	6	7.07
BRWD3	7	7	0	7	0	7	7.07		4	7.84	0.0312361
C6orf170	7	7	1	6	1	6	7.07		2	3.92	0.177361
CAD	7	7	1	6	1	6	7.07		2	3.92	0.351708
CADPS	7	7	0	7	0	7	7.07
CCDC180	7	7	1	6	1	6	7.07
CCDC88B	7	7	0	7	0	7	7.07		1	1.96	0.502869
CDH15	9	7	1	6	1	8	7.07		3	5.88	0.0172951
CDH23	8	7	0	7	0	8	7.07		2	3.92	0.47536
CELSR2	11	7	1	6	1	10	7.07		1	1.96	0.673441
CEP152	8	7	0	7	0	8	7.07		1	1.96	0.540585
CEP290	8	7	0	7	0	8	7.07		1	1.96	0.652883
CHPF2	7	7	0	7	0	7	7.07		1	1.96	0.297163
CHTF18	7	7	0	7	0	7	7.07		1	1.96	0.506524
CLCN1	7	7	2	5	2	5	7.07		1	1.96	0.332714
CNOT1	8	7	2	5	2	6	7.07
CNTN3	7	7	3	4	3	4	7.07		1	1.96	0.335441
CNTNAP4	7	7	3	4	3	4	7.07		5	9.8	0.00402929
CNTRL	7	7	1	6	1	6	7.07		1	1.96	0.629618
CTNNA3	7	7	2	5	2	5	7.07		2	3.92	0.107822
CTU2	7	7	0	7	0	7	7.07
CUX1	7	7	0	7	0	7	7.07		1	1.96	0.567705
CXorf36	7	7	1	6	1	6	7.07
DAPK1	8	7	0	7	0	8	7.07
DGKI	7	7	2	5	2	5	7.07		1	1.96	0.357165
DISC1	7	7	2	5	2	5	7.07		1	1.96	0.407927
DLG2	7	7	2	5	2	5	7.07		4	7.84	0.0188961
DMGDH	8	7	2	5	2	6	7.07		1	1.96	0.302606
DOCK1	7	7	2	5	2	5	7.07		1	1.96	0.55068
DOCK4	8	7	3	4	3	5	7.07		1	1.96	0.575893
DOCK5	7	7	1	6	1	6	7.07
DOPEY1	7	7	2	5	2	5	7.07		2	3.92	0.369159
DOPEY2	7	7	2	5	2	5	7.07		1	1.96	0.608371
DPF3	7	7	1	6	1	6	7.07		3	5.88	0.00511103
DPH1	8	7	0	7	0	8	7.07
EFCAB5	7	7	1	6	1	6	7.07		2	3.92	0.239073
ELK3	7	7	0	7	0	7	7.07
EMILIN2	7	7	0	7	0	7	7.07
ENTPD2	7	7	1	6	1	6	7.07
ESPNL	7	7	0	7	0	7	7.07		3	5.88	0.0323172
ESYT3	7	7	2	5	2	5	7.07		2	3.92	0.0913701
FAM53A	7	7	0	7	0	7	7.07		1	1.96	0.15586
FAM69C	7	7	1	6	1	6	7.07		1	1.96	0.10826
FANCM	7	7	2	5	2	5	7.07		3	5.88	0.161407
FBLN2	7	7	0	7	0	7	7.07
FHAD1	7	7	0	7	0	7	7.07		1	1.96	0.525113
FLT4	7	7	1	6	1	6	7.07		3	5.88	0.0626486
FMN2	8	7	1	6	1	7	7.07		8	15.69	5.58397e-05
FRYL	9	7	2	5	3	6	7.07
GABRG1	7	7	2	5	2	5	7.07		2	3.92	0.0237675
GCC2	7	7	0	7	0	7	7.07
GHRHR	7	7	3	4	3	4	7.07		2	3.92	0.0277196
GLI2	7	7	2	5	2	5	7.07		1	1.96	0.503216
GLIS1	7	7	0	7	0	7	7.07
GNAS	8	7	2	5	2	6	7.07		1	1.96	0.691082
GPR158	7	7	1	6	1	6	7.07		2	3.92	0.152791
GYS2	7	7	1	6	1	6	7.07
HCN1	9	7	1	6	2	7	7.07		7	13.73	1.03538e-05
HCN4	7	7	0	7	0	7	7.07		3	5.88	0.0450331
HECW1	7	7	0	7	0	7	7.07		3	5.88	0.0872002
HEPHL1	7	7	0	7	0	7	7.07		3	5.88	0.0414181
HERC1	8	7	2	5	2	6	7.07		3	5.88	0.3042
HIP1R	7	7	1	6	1	6	7.07
HIST1H1C	7	7	0	7	0	7	7.07		1	1.96	0.0364751
IFT122	7	7	0	7	0	7	7.07		1	1.96	0.470891
IL17RD	7	7	0	7	0	7	7.07		2	3.92	0.0702307
IP6K3	7	7	0	7	0	7	7.07		1	1.96	0.104812
IQGAP1	7	7	0	7	0	7	7.07		2	3.92	0.239016
IRAK1BP1	7	7	0	7	0	7	7.07
IRX1	8	7	2	5	2	6	7.07
ITGB4	7	7	1	6	1	6	7.07		2	3.92	0.300481
ITSN2	7	7	2	5	2	5	7.07		2	3.92	0.262424
JMJD1C	7	7	2	5	2	5	7.07		1	1.96	0.643157
KANK4	7	7	0	7	0	7	7.07
KCNH7	7	7	2	5	2	5	7.07		6	11.76	0.000485228
KCNQ3	8	7	1	6	2	6	7.07
KDR	7	7	1	6	1	6	7.07		2	3.92	0.179691
KIAA1549	7	7	2	5	2	5	7.07		2	3.92	0.284454
KIAA2022	7	7	3	4	3	4	7.07		4	7.84	0.0205081
KIAA2026	7	7	1	6	1	6	7.07		2	3.92	0.389048
KIF14	7	7	0	7	0	7	7.07		1	1.96	0.500218
KIF18B	7	7	0	7	0	7	7.07
KIF1A	7	7	0	7	0	7	7.07		3	5.88	0.109918
KIF21A	7	7	0	7	0	7	7.07		4	7.84	0.0327956
KIF4B	7	7	0	7	0	7	7.07		3	5.88	0.0476348
KLHL1	7	7	0	7	0	7	7.07		2	3.92	0.065394
LAMA1	8	7	0	7	0	8	7.07		3	5.88	0.205605
LILRB4	7	7	1	6	1	6	7.07		2	3.92	0.0401904
LLGL2	7	7	1	6	1	6	7.07
LRIG1	7	7	0	7	0	7	7.07		1	1.96	0.377946
LRP4	7	7	0	7	0	7	7.07		2	3.92	0.275523
LTBP1	8	7	1	6	1	7	7.07		2	3.92	0.307588
LTN1	7	7	1	6	1	6	7.07		3	5.88	0.105193
MAP1A	8	7	0	7	0	8	7.07		2	3.92	0.541007
MAP2	8	7	0	7	0	8	7.07		3	5.88	0.217942
MAP3K4	7	7	1	6	1	6	7.07
MAPKBP1	7	7	2	5	2	5	7.07		1	1.96	0.482882
MARCO	8	7	3	4	3	5	7.07		1	1.96	0.17296
MEGF6	7	7	1	6	1	6	7.07		3	5.88	0.0919524
MICALL2	7	7	0	7	0	7	7.07		1	1.96	0.31085
MLLT10	8	7	1	6	1	7	7.07		1	1.96	0.461863
MLLT4	7	7	2	5	2	5	7.07		2	3.92	0.335421
MN1	7	7	2	5	2	5	7.07		4	7.84	0.0141446
MRC2	7	7	0	7	0	7	7.07		2	3.92	0.215673
MYH6	8	7	1	6	1	7	7.07		1	1.96	0.555173
MYH7B	7	7	1	6	1	6	7.07		1	1.96	0.585676
MYO1F	7	7	1	6	1	6	7.07		1	1.96	0.421223
MYOM1	7	7	0	7	0	7	7.07
NOA1	8	7	2	5	2	6	7.07		1	1.96	0.217434
NOBOX	7	7	0	7	0	7	7.07		3	5.88	0.0133054
NPL	7	7	1	6	1	6	7.07
NUP205	9	7	0	7	0	9	7.07
NUP210	7	7	2	5	2	5	7.07
OPLAH	9	7	1	6	1	8	7.07
PABPC1	8	7	0	7	0	8	7.07		1	1.96	0.321443
PCDHGA2	8	7	2	5	2	6	7.07		2	3.92	0.101581
PCDHGB1	7	7	1	6	1	6	7.07		2	3.92	0.0991368
PDE11A	7	7	1	6	1	6	7.07		1	1.96	0.32788
PIWIL1	7	7	1	6	1	6	7.07		2	3.92	0.0937196
PKD2L1	8	7	0	7	0	8	7.07
PKN1	7	7	1	6	1	6	7.07
PLB1	7	7	0	7	0	7	7.07		1	1.96	0.491969
PLXNA1	7	7	0	7	0	7	7.07		3	5.88	0.142793
PLXNA2	7	7	1	6	1	6	7.07		2	3.92	0.273785
PLXND1	7	7	1	6	1	6	7.07		2	3.92	0.293763
PODXL	7	7	1	6	1	6	7.07
PPEF2	7	7	0	7	0	7	7.07		3	5.88	0.0140617
PPFIA4	7	7	2	5	2	5	7.07
PPP2R3A	7	7	0	7	0	7	7.07		1	1.96	0.41134
PRDM16	7	7	2	5	2	5	7.07		1	1.96	0.439466
PRX	8	7	2	5	2	6	7.07		2	3.92	0.215074
PTPN13	7	7	1	6	1	6	7.07
PTPRC	7	7	1	6	1	6	7.07		1	1.96	0.439551
PTPRO	7	7	1	6	1	6	7.07		1	1.96	0.410421
QSOX2	7	7	0	7	0	7	7.07
RBM20	8	7	1	6	2	6	7.07
ROBO4	7	7	0	7	0	7	7.07		3	5.88	0.0297591
RREB1	7	7	0	7	0	7	7.07		3	5.88	0.0940624
RSF1	7	7	1	6	1	6	7.07		2	3.92	0.306343
RUNX1T1	7	7	2	5	2	5	7.07		2	3.92	0.180446
RYR1	8	7	2	5	2	6	7.07		6	11.76	0.0197912
SAFB2	7	7	1	6	1	6	7.07		1	1.96	0.326997
SDC3	7	7	1	6	1	6	7.07
SEC16A	9	7	0	7	0	9	7.07		4	7.84	0.0658888
SEC31B	7	7	0	7	0	7	7.07		1	1.96	0.407742
SEMA3E	9	7	0	7	0	9	7.07		3	5.88	0.0152444
SFMBT2	7	7	0	7	0	7	7.07
SI	8	7	2	5	2	6	7.07		11	21.57	1.48452e-07
SIDT1	7	7	0	7	0	7	7.07		2	3.92	0.0848162
SIM1	7	7	0	7	0	7	7.07
SLC12A1	7	7	0	7	0	7	7.07		2	3.92	0.171419
SLC17A1	7	7	2	5	2	5	7.07
SLC2A13	7	7	0	7	0	7	7.07
SLC38A10	7	7	0	7	0	7	7.07		1	1.96	0.481614
SLC6A16	7	7	2	5	2	5	7.07		1	1.96	0.275408
SLC9C2	9	7	1	6	1	8	7.07
SLCO6A1	7	7	2	5	2	5	7.07		2	3.92	0.0604889
SLITRK4	7	7	2	5	2	5	7.07		3	5.88	0.0186203
SMC1B	7	7	1	6	1	6	7.07		1	1.96	0.398647
SPATA31E1	8	7	1	6	1	7	7.07
SPERT	7	7	0	7	0	7	7.07
SPTBN4	8	7	0	7	0	8	7.07		1	1.96	0.681339
SRRM4	7	7	2	5	2	5	7.07		1	1.96	0.183584
STARD9	9	7	0	7	0	9	7.07		6	11.76	0.0233285
STK11IP	7	7	2	5	2	5	7.07		1	1.96	0.407834
SYNJ2	8	7	1	6	1	7	7.07		2	3.92	0.246242
SZT2	7	7	1	6	1	6	7.07		2	3.92	0.447039
TAS1R2	8	7	0	7	0	8	7.07		1	1.96	0.270224
TBX22	7	7	2	5	2	5	7.07		1	1.96	0.160598
TBX5	7	7	1	6	1	6	7.07		1	1.96	0.185678
TCF20	8	7	1	6	1	7	7.07		1	1.96	0.583619
TERT	7	7	2	5	2	5	7.07
TET1	7	7	1	6	1	6	7.07		1	1.96	0.586114
TET3	8	7	2	5	2	6	7.07		5	9.8	0.0188868
THBS2	7	7	1	6	1	6	7.07		5	9.8	0.0024033
TMEM131	7	7	0	7	0	7	7.07		1	1.96	0.555398
TMEM8A	7	7	1	6	1	6	7.07		1	1.96	0.268892
TNC	7	7	2	5	2	5	7.07		1	1.96	0.622676
TRPA1	7	7	1	6	1	6	7.07		2	3.92	0.137243
TSHZ2	7	7	0	7	0	7	7.07		4	7.84	0.0118264
TTC31	7	7	0	7	0	7	7.07
TTC37	7	7	2	5	2	5	7.07
TUBGCP6	7	7	1	6	1	6	7.07		3	5.88	0.162125
UBE2O	7	7	0	7	0	7	7.07
UNC13C	7	7	2	5	2	5	7.07		5	9.8	0.0156243
UNC5B	8	7	2	5	2	6	7.07
USP24	7	7	2	5	2	5	7.07		4	7.84	0.067674
WDR90	8	7	1	6	1	7	7.07		1	1.96	0.580894
XIRP1	8	7	0	7	0	8	7.07		2	3.92	0.406723
YLPM1	7	7	2	5	2	5	7.07		1	1.96	0.656053
ZFHX3	8	7	1	6	1	7	7.07		1	1.96	0.723669
ZFR2	8	7	0	7	0	8	7.07		1	1.96	0.344927
ZNF169	7	7	0	7	0	7	7.07
ZNF317	7	7	0	7	0	7	7.07		1	1.96	0.188292
ZNF467	7	7	0	7	0	7	7.07		1	1.96	0.200663
ZNF528	7	7	1	6	1	6	7.07		1	1.96	0.244648
ZNF804A	8	7	1	6	1	7	7.07		9	17.65	7.80112e-07
ZZEF1	7	7	1	6	1	6	7.07		1	1.96	0.684341
ABCB11	6	6	1	5	1	5	6.06
ABCC12	7	6	1	5	1	6	6.06		2	3.92	0.221218
ABCC9	7	6	0	6	0	7	6.06		2	3.92	0.232377
ACACA	6	6	2	4	2	4	6.06
ACSS1	7	6	0	6	0	7	6.06		2	3.92	0.0802235
ACTN2	6	6	2	4	2	4	6.06		1	1.96	0.33337
ADAM18	6	6	2	4	2	4	6.06		2	3.92	0.0709874
ADAM7	6	6	2	4	2	4	6.06		1	1.96	0.259625
ADAMTS17	7	6	1	5	1	6	6.06		1	1.96	0.403455
ADCY8	6	6	1	5	1	5	6.06		1	1.96	0.403173
ADGB	6	6	0	6	0	6	6.06		6	11.76	0.00241266
ADORA3	6	6	1	5	1	5	6.06		1	1.96	0.182667
ADRA1A	6	6	0	6	0	6	6.06		2	3.92	0.0976999
AFF1	6	6	0	6	0	6	6.06		1	1.96	0.450109
AGBL2	6	6	1	5	1	5	6.06
AHI1	6	6	2	4	2	4	6.06		1	1.96	0.452575
AIF1	6	6	0	6	0	6	6.06		1	1.96	0.638037
AKAP11	6	6	1	5	1	5	6.06		1	1.96	0.548661
AKAP6	7	6	3	3	4	3	6.06		1	1.96	0.662749
ALPK1	6	6	1	5	1	5	6.06		4	7.84	0.0127421
AMER2	6	6	0	6	0	6	6.06
AMOTL1	6	6	0	6	0	6	6.06		1	1.96	0.335114
ANKFN1	6	6	1	5	1	5	6.06		4	7.84	0.0103412
ANKHD1	6	6	0	6	0	6	6.06		4	7.84	0.0884175
ANKRD12	6	6	0	6	0	6	6.06		1	1.96	0.582978
ANKRD31	6	6	3	3	3	3	6.06		3	5.88	0.111758
ANO1	6	6	2	4	2	4	6.06		4	7.84	0.00949041
APC	6	6	1	5	1	5	6.06		1	1.96	0.674867
AQR	6	6	1	5	1	5	6.06
ARAP1	6	6	1	5	1	5	6.06		1	1.96	0.512353
ARHGEF1	6	6	0	6	0	6	6.06
ARHGEF18	6	6	1	5	1	5	6.06
ARHGEF19	6	6	3	3	3	3	6.06
ARID4A	6	6	1	5	1	5	6.06		2	3.92	0.162068
ARMC5	7	6	1	5	1	6	6.06		1	1.96	0.448952
ARMCX4	6	6	2	4	2	4	6.06		1	1.96	0.624371
ASCC3	6	6	0	6	0	6	6.06
ASIC5	7	6	1	5	1	6	6.06
ATG2B	6	6	3	3	3	3	6.06		1	1.96	0.577472
ATP10D	6	6	1	5	1	5	6.06		1	1.96	0.479515
ATP2B3	6	6	0	6	0	6	6.06
ATR	6	6	2	4	2	4	6.06		5	9.8	0.0239368
ATXN7L2	6	6	1	5	1	5	6.06		1	1.96	0.249007
B3GAT1	6	6	1	5	1	5	6.06		1	1.96	0.0812176
B4GALNT4	6	6	0	6	0	6	6.06		1	1.96	0.347059
BDP1	6	6	0	6	0	6	6.06		1	1.96	0.665898
BLM	6	6	1	5	1	5	6.06		1	1.96	0.467388
BNC2	6	6	1	5	1	5	6.06		4	7.84	0.0174121
BPIFA3	6	6	0	6	0	6	6.06		2	3.92	0.00543047
C14orf37	7	6	0	6	0	7	6.06		1	1.96	0.24627
C20orf112	6	6	1	5	1	5	6.06
C4orf21	6	6	1	5	1	5	6.06		3	5.88	0.148003
C6orf118	6	6	0	6	0	6	6.06
CACNA1G	6	6	2	4	2	4	6.06		1	1.96	0.66531
CACNA2D1	6	6	1	5	1	5	6.06		4	7.84	0.00893035
CACNG7	6	6	1	5	1	5	6.06		1	1.96	0.0589923
CAMSAP1	6	6	1	5	1	5	6.06		1	1.96	0.492761
CAPN12	6	6	0	6	0	6	6.06
CAPN9	6	6	0	6	0	6	6.06
CARD14	6	6	2	4	2	4	6.06		2	3.92	0.139301
CARD6	6	6	1	5	1	5	6.06		1	1.96	0.348227
CASKIN1	6	6	0	6	0	6	6.06		3	5.88	0.0650097
CASZ1	6	6	1	5	1	5	6.06		2	3.92	0.283118
CATSPER4	6	6	0	6	0	6	6.06		2	3.92	0.0318868
CC2D2A	6	6	0	6	0	6	6.06		1	1.96	0.524794
CCDC102A	6	6	0	6	0	6	6.06
CCDC108	7	6	2	4	2	5	6.06
CCDC129	6	6	1	5	1	5	6.06		1	1.96	0.382108
CCDC39	6	6	0	6	0	6	6.06		5	9.8	0.00168199
CD163	6	6	1	5	1	5	6.06		4	7.84	0.0136992
CD7	6	6	0	6	0	6	6.06		2	3.92	0.0135305
CDC42BPG	6	6	0	6	0	6	6.06
CDH26	6	6	0	6	0	6	6.06
CELSR3	6	6	1	5	1	5	6.06		1	1.96	0.702046
CENPF	6	6	0	6	0	6	6.06		1	1.96	0.688262
CEP128	6	6	1	5	1	5	6.06		1	1.96	0.440825
CHD5	6	6	2	4	2	4	6.06		2	3.92	0.317508
CHI3L2	6	6	0	6	0	6	6.06
CHRD	7	6	0	6	0	7	6.06		1	1.96	0.339019
CILP	6	6	1	5	1	5	6.06
CIT	7	6	0	6	0	7	6.06		1	1.96	0.581691
CLVS2	6	6	3	3	3	3	6.06
CNTLN	6	6	3	3	3	3	6.06		2	3.92	0.21687
CNTN5	7	6	2	4	2	5	6.06		2	3.92	0.138851
CNTNAP5	7	6	0	6	0	7	6.06		6	11.76	0.00052025
COBL	6	6	0	6	0	6	6.06		1	1.96	0.495696
CORO7	6	6	0	6	0	6	6.06		1	1.96	0.427259
CPNE7	6	6	1	5	1	5	6.06
CTC1	6	6	0	6	0	6	6.06
DACT1	6	6	2	4	2	4	6.06		2	3.92	0.287263
DAGLB	6	6	0	6	0	6	6.06		1	1.96	0.250001
DBC1	7	6	1	5	1	6	6.06		3	5.88	0.0379029
DCDC5	6	6	1	5	1	5	6.06		1	1.96	0.288498
DECR2	6	6	1	5	1	5	6.06		2	3.92	0.0189872
DHX34	6	6	0	6	0	6	6.06		1	1.96	0.389443
DHX58	6	6	2	4	2	4	6.06
DLGAP2	8	6	3	3	5	3	6.06		4	7.84	0.0141944
DNAH8	7	6	5	1	6	1	6.06		5	9.8	0.0542105
DNMT3B	6	6	1	5	1	5	6.06		1	1.96	0.30018
DOCK6	6	6	0	6	0	6	6.06		2	3.92	0.32123
DOCK8	6	6	2	4	2	4	6.06		2	3.92	0.328528
DPP10	7	6	2	4	2	5	6.06		2	3.92	0.0847554
DPP6	6	6	1	5	1	5	6.06		3	5.88	0.0326147
DRC1	6	6	1	5	1	5	6.06
DSC1	6	6	1	5	1	5	6.06		1	1.96	0.294132
DSP	6	6	0	6	0	6	6.06
DSPP	6	6	0	6	0	6	6.06		6	11.76	0.000511899
EGFLAM	6	6	0	6	0	6	6.06		2	3.92	0.135507
EHBP1L1	6	6	0	6	0	6	6.06		1	1.96	0.502869
EHMT2	6	6	1	5	1	5	6.06		2	3.92	0.575648
EIF2AK4	6	6	0	6	0	6	6.06		1	1.96	0.511278
ELFN2	6	6	1	5	1	5	6.06
ELTD1	7	6	1	5	1	6	6.06		1	1.96	0.222805
EML6	6	6	0	6	0	6	6.06
EPB41L3	6	6	0	6	0	6	6.06		3	5.88	0.0723982
EPHA2	6	6	0	6	0	6	6.06		1	1.96	0.318196
EPRS	6	6	1	5	1	5	6.06		1	1.96	0.484293
ERBB2	6	6	1	5	1	5	6.06		4	7.84	0.0180375
EXD3	6	6	0	6	0	6	6.06		3	5.88	0.0310645
F13A1	6	6	0	6	0	6	6.06		1	1.96	0.305481
F8	7	6	2	4	2	5	6.06
FAM47A	6	6	1	5	1	5	6.06		3	5.88	0.0160168
FAM5C	7	6	2	4	2	5	6.06		5	9.8	0.000413077
FAM83H	6	6	0	6	0	6	6.06		1	1.96	0.382404
FANCC	6	6	0	6	0	6	6.06
FCRL3	6	6	2	4	2	4	6.06		1	1.96	0.280197
FER1L5	6	6	2	4	2	4	6.06		2	3.92	0.303982
FGD4	6	6	1	5	1	5	6.06
FHDC1	7	6	1	5	1	6	6.06
FHL5	6	6	1	5	1	5	6.06		2	3.92	0.00722101
FLRT2	6	6	2	4	2	4	6.06		2	3.92	0.0508814
FLT1	7	6	1	5	1	6	6.06		5	9.8	0.00498191
FMR1	6	6	1	5	1	5	6.06		1	1.96	0.269255
GAA	6	6	0	6	0	6	6.06
GALNT5	6	6	1	5	1	5	6.06
GALNT9	6	6	0	6	0	6	6.06		1	1.96	0.245896
GDF10	6	6	1	5	1	5	6.06		1	1.96	0.13118
GIMAP6	6	6	2	4	2	4	6.06
GLDC	6	6	1	5	1	5	6.06		1	1.96	0.332823
GLYCTK	6	6	0	6	0	6	6.06
GOLGA4	6	6	0	6	0	6	6.06
GOLGB1	7	6	1	5	2	5	6.06
GPR124	6	6	0	6	0	6	6.06
GPRIN1	6	6	0	6	0	6	6.06		1	1.96	0.328872
GREB1	6	6	1	5	1	5	6.06		1	1.96	0.590961
GRIA2	6	6	1	5	1	5	6.06		1	1.96	0.32788
GRIA4	6	6	1	5	1	5	6.06		2	3.92	0.1321
GRID2	6	6	1	5	1	5	6.06		3	5.88	0.0388776
GRIN3B	6	6	0	6	0	6	6.06		2	3.92	0.119659
GRM3	6	6	2	4	2	4	6.06		2	3.92	0.132164
GRM5	6	6	1	5	1	5	6.06		3	5.88	0.0552363
GRM8	7	6	1	5	1	6	6.06		4	7.84	0.00883472
GSN	6	6	0	6	0	6	6.06		1	1.96	0.307314
GTF2A1L	6	6	1	5	1	5	6.06		1	1.96	0.163493
HAUS5	6	6	1	5	1	5	6.06		2	3.92	0.0658506
HAVCR1	6	6	2	4	2	4	6.06		2	3.92	0.0339473
HCCS	6	6	0	6	0	6	6.06
HIVEP2	7	6	1	5	1	6	6.06		1	1.96	0.626514
HIVEP3	7	6	0	6	0	7	6.06		1	1.96	0.621802
HOMER3	6	6	2	4	2	4	6.06
HOXA2	6	6	1	5	1	5	6.06		1	1.96	0.0919449
HOXD3	6	6	0	6	0	6	6.06		2	3.92	0.0200545
IGSF10	6	6	0	6	0	6	6.06
IGSF9B	6	6	0	6	0	6	6.06		3	5.88	0.0802678
INADL	6	6	1	5	1	5	6.06
INCENP	6	6	0	6	0	6	6.06
IQGAP2	7	6	0	6	0	7	6.06
IQGAP3	6	6	0	6	0	6	6.06
ITCH	6	6	1	5	1	5	6.06		1	1.96	0.293898
ITGA1	6	6	0	6	0	6	6.06
ITGA2	6	6	1	5	1	5	6.06
ITIH6	8	6	1	5	1	7	6.06
ITSN1	6	6	1	5	1	5	6.06		1	1.96	0.584552
JAK3	6	6	2	4	2	4	6.06
JARID2	7	6	0	6	0	7	6.06
KCND2	6	6	1	5	1	5	6.06
KCNH6	6	6	0	6	0	6	6.06		4	7.84	0.00737014
KCNMA1	6	6	3	3	3	3	6.06		1	1.96	0.521771
KCNQ2	6	6	2	4	2	4	6.06		1	1.96	0.328542
KCNT2	6	6	0	6	0	6	6.06		2	3.92	0.146629
KHDRBS2	7	6	0	6	0	7	6.06		1	1.96	0.0819488
KIAA0100	8	6	0	6	0	8	6.06		2	3.92	0.340359
KIAA0586	6	6	0	6	0	6	6.06		1	1.96	0.544215
KIAA0922	7	6	1	5	1	6	6.06
KIAA0947	6	6	1	5	1	5	6.06
KIAA1324L	6	6	0	6	0	6	6.06		1	1.96	0.363786
KIAA1549L	6	6	2	4	2	4	6.06
KIAA1683	6	6	1	5	1	5	6.06		1	1.96	0.633145
KIAA2018	6	6	0	6	0	6	6.06		3	5.88	0.140824
KIF16B	6	6	1	5	1	5	6.06		2	3.92	0.240618
KLHL14	6	6	0	6	0	6	6.06		4	7.84	0.00170376
KNTC1	6	6	0	6	0	6	6.06		2	3.92	0.334466
KRT73	6	6	0	6	0	6	6.06		1	1.96	0.155597
LAMB4	6	6	1	5	1	5	6.06		2	3.92	0.264268
LAMC1	6	6	0	6	0	6	6.06
LHX3	6	6	0	6	0	6	6.06		1	1.96	0.111852
LHX8	6	6	3	3	3	3	6.06		3	5.88	0.00177197
LILRB5	6	6	1	5	1	5	6.06		2	3.92	0.0524185
LIMCH1	6	6	0	6	0	6	6.06		2	3.92	0.253688
LOR	6	6	0	6	0	6	6.06
LPIN2	6	6	1	5	1	5	6.06		1	1.96	0.31312
LRIG2	6	6	1	5	1	5	6.06
LRIT1	7	6	1	5	1	6	6.06		1	1.96	0.188292
LRP10	6	6	0	6	0	6	6.06		2	3.92	0.0658506
LRRIQ3	6	6	0	6	0	6	6.06
MAGED1	6	6	1	5	1	5	6.06		1	1.96	0.268407
MAN2A1	6	6	0	6	0	6	6.06		1	1.96	0.371932
MAN2B1	6	6	1	5	1	5	6.06		1	1.96	0.36028
MAST4	6	6	2	4	2	4	6.06
MCAM	6	6	0	6	0	6	6.06
MCPH1	7	6	0	6	0	7	6.06
MDC1	6	6	3	3	3	3	6.06		3	5.88	0.352688
MED16	6	6	1	5	1	5	6.06		1	1.96	0.348227
MICAL1	6	6	1	5	1	5	6.06
MNDA	6	6	1	5	1	5	6.06
MRPS30	6	6	1	5	1	5	6.06
MSH3	7	6	0	6	0	7	6.06		2	3.92	0.137758
MSH4	6	6	0	6	0	6	6.06		1	1.96	0.304562
MUM1	6	6	0	6	0	6	6.06		1	1.96	0.246395
MYBPC2	6	6	1	5	1	5	6.06		1	1.96	0.371022
MYH1	7	6	1	5	1	6	6.06		3	5.88	0.112598
MYH4	6	6	1	5	1	5	6.06		2	3.92	0.280846
MYH8	7	6	1	5	1	6	6.06		6	11.76	0.00231702
MYO3B	6	6	1	5	1	5	6.06		2	3.92	0.181577
MYO9B	6	6	1	5	1	5	6.06		1	1.96	0.619999
MYOF	6	6	1	5	1	5	6.06		2	3.92	0.318662
MYT1	7	6	1	5	1	6	6.06		3	5.88	0.0457003
NCAN	6	6	0	6	0	6	6.06		3	5.88	0.0600656
NDST4	6	6	2	4	2	4	6.06		1	1.96	0.297628
NLRP13	6	6	0	6	0	6	6.06
NLRP14	7	6	1	5	1	6	6.06		1	1.96	0.356226
NOTCH4	6	6	1	5	1	5	6.06		1	1.96	0.80907
NPY2R	7	6	1	5	1	6	6.06
NTRK1	6	6	1	5	1	5	6.06
NTRK3	6	6	2	4	2	4	6.06		1	1.96	0.359036
NUP188	6	6	1	5	1	5	6.06
NUTM1	6	6	1	5	1	5	6.06
NWD1	6	6	0	6	0	6	6.06		2	3.92	0.298274
OVCH2	7	6	1	5	1	6	6.06		1	1.96	0.207783
PAPPA	6	6	1	5	1	5	6.06		2	3.92	0.233074
PAX1	6	6	1	5	1	5	6.06		1	1.96	0.262807
PCDH17	7	6	2	4	2	5	6.06		1	1.96	0.377249
PCDHA1	7	6	0	6	0	7	6.06		2	3.92	0.103844
PCM1	8	6	1	5	1	7	6.06		3	5.88	0.140706
PDGFRB	6	6	1	5	1	5	6.06		2	3.92	0.164873
PDZD3	7	6	1	5	1	6	6.06
PDZD7	6	6	0	6	0	6	6.06		1	1.96	0.383192
PDZRN3	6	6	1	5	1	5	6.06		2	3.92	0.209955
PER3	6	6	0	6	0	6	6.06		1	1.96	0.441756
PHF3	6	6	0	6	0	6	6.06		2	3.92	0.396657
PIFO	6	6	2	4	2	4	6.06
PIK3CG	6	6	2	4	2	4	6.06		2	3.92	0.137822
PKP3	6	6	0	6	0	6	6.06
PLCH1	6	6	2	4	2	4	6.06		2	3.92	0.260953
PLEKHA7	7	6	0	6	0	7	6.06		2	3.92	0.193735
PLEKHG2	6	6	1	5	1	5	6.06		1	1.96	0.552909
PLXNB2	6	6	0	6	0	6	6.06		1	1.96	0.590154
PNLIPRP3	7	6	0	6	0	7	6.06
PNPLA7	6	6	0	6	0	6	6.06		2	3.92	0.183646
POLA1	6	6	0	6	0	6	6.06		1	1.96	0.459706
POLG	6	6	0	6	0	6	6.06
POLH	6	6	0	6	0	6	6.06		1	1.96	0.234228
POM121L12	6	6	0	6	0	6	6.06		1	1.96	0.0630897
POTEA	6	6	0	6	0	6	6.06		1	1.96	0.139036
PPFIA2	6	6	0	6	0	6	6.06		2	3.92	0.227355
PPP1R3A	7	6	0	6	0	7	6.06		2	3.92	0.185524
PRDM13	6	6	0	6	0	6	6.06
PREX2	6	6	1	5	1	5	6.06		1	1.96	0.507072
PRKG1	6	6	2	4	2	4	6.06		1	1.96	0.290499
PRRC2B	6	6	0	6	0	6	6.06		1	1.96	0.639539
PTCRA	6	6	2	4	2	4	6.06
PTK2B	6	6	1	5	1	5	6.06		2	3.92	0.137951
PTPN4	6	6	1	5	1	5	6.06		1	1.96	0.368284
PTPRD	6	6	1	5	1	5	6.06		4	7.84	0.0416441
PXDNL	7	6	0	6	0	7	6.06		2	3.92	0.202718
RAB37	8	6	0	6	0	8	6.06
RAD54B	6	6	3	3	3	3	6.06
RAG1	6	6	0	6	0	6	6.06		3	5.88	0.0325651
RBBP6	6	6	0	6	0	6	6.06		1	1.96	0.534636
RBM15	6	6	1	5	1	5	6.06
RBM19	6	6	0	6	0	6	6.06		1	1.96	0.313686
RECQL4	6	6	1	5	1	5	6.06
RFX2	6	6	0	6	0	6	6.06
RLF	6	6	1	5	1	5	6.06		1	1.96	0.55091
RNF157	6	6	1	5	1	5	6.06
ROBO3	6	6	1	5	1	5	6.06		2	3.92	0.216332
ROS1	6	6	0	6	0	6	6.06		8	15.69	0.000187007
RPGRIP1	6	6	1	5	1	5	6.06
RPS6KA5	6	6	1	5	1	5	6.06		1	1.96	0.302375
RUSC2	6	6	0	6	0	6	6.06
RXFP1	6	6	1	5	1	5	6.06		2	3.92	0.0916169
SACS	6	6	0	6	0	6	6.06		5	9.8	0.051806
SAMD11	7	6	1	5	1	6	6.06		1	1.96	0.257537
SBNO2	6	6	1	5	1	5	6.06		1	1.96	0.46519
SCAND3	6	6	0	6	0	6	6.06		3	5.88	0.182831
SCAPER	6	6	0	6	0	6	6.06		2	3.92	0.260189
SCN1A	6	6	1	5	1	5	6.06		3	5.88	0.142206
SDK2	6	6	1	5	1	5	6.06		1	1.96	0.591293
SEC16B	6	6	0	6	0	6	6.06		4	7.84	0.00916363
SEL1L2	6	6	0	6	0	6	6.06		3	5.88	0.0146819
SELL	6	6	3	3	3	3	6.06		1	1.96	0.0953235
SEMA5B	6	6	3	3	3	3	6.06		4	7.84	0.0191782
SETBP1	7	6	0	6	0	7	6.06		4	7.84	0.0256962
SETD2	6	6	1	5	1	5	6.06		1	1.96	0.733695
SH3BP4	6	6	0	6	0	6	6.06
SHANK2	7	6	0	6	0	7	6.06		2	3.92	0.330169
SHPRH	6	6	1	5	1	5	6.06
SIM2	6	6	0	6	0	6	6.06
SIPA1	6	6	0	6	0	6	6.06
SLC12A3	6	6	0	6	0	6	6.06		1	1.96	0.351506
SLC12A5	7	6	1	5	2	5	6.06		1	1.96	0.389249
SLC26A3	6	6	2	4	2	4	6.06		3	5.88	0.0166778
SLC26A4	6	6	1	5	1	5	6.06
SLC30A10	6	6	1	5	1	5	6.06		2	3.92	0.02747
SLC39A12	6	6	2	4	2	4	6.06		2	3.92	0.0698821
SLC39A4	6	6	1	5	1	5	6.06
SLC44A5	7	6	2	4	3	4	6.06		2	3.92	0.066537
SLC4A10	6	6	2	4	2	4	6.06		3	5.88	0.0436801
SLCO1B1	6	6	1	5	1	5	6.06		1	1.96	0.214739
SLIT1	6	6	2	4	2	4	6.06		1	1.96	0.504737
SLITRK3	6	6	2	4	2	4	6.06		4	7.84	0.00923665
SLX4	6	6	0	6	0	6	6.06		1	1.96	0.536716
SNED1	6	6	0	6	0	6	6.06
SON	6	6	3	3	3	3	6.06		2	3.92	0.473044
SPTAN1	6	6	2	4	2	4	6.06		1	1.96	0.631316
STK36	6	6	0	6	0	6	6.06
STS	6	6	2	4	2	4	6.06		1	1.96	0.172566
SYDE2	6	6	2	4	2	4	6.06		1	1.96	0.386817
SYNPO2	6	6	1	5	1	5	6.06
TBC1D29	6	6	6	0	6	0	6.06
TBX18	6	6	1	5	1	5	6.06		1	1.96	0.201312
TDRD6	6	6	0	6	0	6	6.06		1	1.96	0.593784
TECPR2	6	6	0	6	0	6	6.06		1	1.96	0.446959
TENM4	7	6	0	6	0	7	6.06
TEX10	6	6	1	5	1	5	6.06		1	1.96	0.340745
TGM7	7	6	1	5	1	6	6.06
THBS1	7	6	0	6	0	7	6.06		1	1.96	0.379735
TJP1	6	6	1	5	1	5	6.06
TPCN2	6	6	0	6	0	6	6.06		1	1.96	0.238008
TRAF1	6	6	0	6	0	6	6.06		1	1.96	0.107109
TRHDE	6	6	2	4	2	4	6.06		2	3.92	0.12081
TRO	6	6	1	5	1	5	6.06
TRPC3	6	6	2	4	2	4	6.06		2	3.92	0.118125
TRPM2	6	6	1	5	1	5	6.06		1	1.96	0.488631
TRPS1	6	6	1	5	1	5	6.06		4	7.84	0.0370895
TRRAP	6	6	1	5	1	5	6.06		3	5.88	0.259608
TTC34	6	6	0	6	0	6	6.06		2	3.92	0.0391775
TULP4	6	6	1	5	1	5	6.06		2	3.92	0.214233
UMOD	6	6	0	6	0	6	6.06		2	3.92	0.178999
URB1	6	6	2	4	2	4	6.06		1	1.96	0.604844
USP26	6	6	1	5	1	5	6.06		1	1.96	0.296581
USP29	6	6	2	4	2	4	6.06		2	3.92	0.0967022
USP31	6	6	1	5	1	5	6.06		1	1.96	0.448786
USP42	6	6	0	6	0	6	6.06
VWA5A	6	6	0	6	0	6	6.06		3	5.88	0.0175032
VWA5B2	6	6	0	6	0	6	6.06
WDR7	6	6	1	5	1	5	6.06		3	5.88	0.0885527
WDR81	6	6	0	6	0	6	6.06		1	1.96	0.620963
WDR87	7	6	0	6	0	7	6.06		4	7.84	0.0781512
WSCD1	6	6	1	5	1	5	6.06		2	3.92	0.0619992
XPO6	6	6	0	6	0	6	6.06		3	5.88	0.0591402
ZBBX	6	6	0	6	0	6	6.06		2	3.92	0.106746
ZEB2	7	6	1	5	1	6	6.06
ZFYVE28	6	6	0	6	0	6	6.06		1	1.96	0.32766
ZGPAT	7	6	0	6	0	7	6.06		1	1.96	0.167834
ZNF208	6	6	2	4	2	4	6.06		2	3.92	0.197625
ZNF222	6	6	1	5	1	5	6.06
ZNF366	6	6	1	5	1	5	6.06
ZNF568	7	6	0	6	0	7	6.06		1	1.96	0.522998
ZNF579	6	6	0	6	0	6	6.06		1	1.96	0.170332
ZNF646	6	6	1	5	1	5	6.06		1	1.96	0.54315
ZNF687	6	6	0	6	0	6	6.06
ZNF729	6	6	5	1	5	1	6.06		1	1.96	0.473357
ZNF850	6	6	2	4	2	4	6.06		1	1.96	0.357373
ZSWIM2	6	6	0	6	0	6	6.06		1	1.96	0.223953
ZSWIM5	6	6	0	6	0	6	6.06		3	5.88	0.0435428
ZSWIM6	6	6	2	4	2	4	6.06
