# Supplementary material for: Genomic Landscape Survey Identifies SRSF1 as a Key Oncodriver in Small Cell Lung Cancer
Source: PLoS Genet. 2016 Apr 19;12(4):e1005895. doi: 10.1371/journal.pgen.1005895 (PMC4836692; doi:10.1371/journal.pgen.1005895)
Supplement: S3 Table — (XLSX) [file pgen.1005895.s014.xlsx]

## Sheet: Sheet1
Table S3. Cancer driver gene intersection by two methods and two public data sets in 99 Chinese SCLC
Gene Symbol	Mutated Samples	Total Mutations	Mutation frequency(%)	MutsigCV (Q-Values<0.05)		Youn’s method (Corrected Q-Values=0)		# patients with mutation by Piefer et al	Mutation frequency by Umemura et al
				Q-Values	Corrected Q-Values	Q-Values	Corrected Q-Values
TP53	82	90	83.6735	2.2646e-09	1.41285e-05	0	0	26	80.3922
RB1	47	49	47.9592	2.54637e-09	1.41285e-05	0	0	19	39.2157
PCDH15	19	22	19.3878	0.0468261	1	0	0		5.88235
RGAG1	14	14	14.2857	0.00698989	1	0	0		3.92157
TMEM132D	14	16	14.2857	0.0247635	1	0	0	7	21.5686
ITGA8	13	15	13.2653	0.00174383	1	0	0		5.88235
NCAM2	13	13	13.2653	0.00510777	1	0	0	6	9.80392
MTUS2	13	14	13.2653	0.0150102	1	0	0		5.88235
CNTN6	12	14	12.2449	0.00121289	1	0	0		3.92157
CDH10	12	12	12.2449	0.0422297	1	0	0	6	5.88235
MMP16	11	12	11.2245	0.00562933	1	0	0		7.84314
GABRA2	10	11	10.2041	0.00037987	1	0	0		5.88235
PHYHD1	10	10	10.2041	0.000513102	1	0	0
POSTN	10	10	10.2041	0.0195564	1	0	0		5.88235
KLHL4	9	10	9.18367	0.0393354	1	0	0		7.84314
LRFN5	9	9	9.18367	0.0472734	1	0	0		9.80392
TIRAP	8	8	8.16327	0.000721417	1	0	0
IL1RL1	8	8	8.16327	0.00892851	1	0	0
RHAG	8	8	8.16327	0.0132225	1	0	0
TLR4	8	10	8.16327	0.0145267	1	0	0		3.92157
LRRC32	8	8	8.16327	0.0185935	1	0	0
NETO1	8	8	8.16327	0.0337342	1	0	0		3.92157
ZNF528	7	7	7.14286	0.00369266	1	0	0		1.96078
NPL	7	7	7.14286	0.00746942	1	0	0
IRAK1BP1	7	7	7.14286	0.0131948	1	0	0
CXorf36	7	7	7.14286	0.0154016	1	0	0
DPF3	7	7	7.14286	0.0158559	1	0	0		5.88235
TBX22	7	7	7.14286	0.0170881	1	0	0		1.96078
MARCO	7	8	7.14286	0.0199728	1	0	0		1.96078
ELK3	7	7	7.14286	0.0278501	1	0	0
RFX4	7	7	7.14286	0.0312345	1	0	0		1.96078
GHRHR	7	7	7.14286	0.0337436	1	0	0		3.92157
PKD2L1	7	8	7.14286	0.0352756	1	0	0
IP6K3	7	7	7.14286	0.0400959	1	0	0		1.96078
TBC1D29	6	6	6.12245	0.00221097	1	0	0
KHDRBS2	6	7	6.12245	0.00806966	1	0	0		1.96078
HIST1H1C	6	6	6.12245	0.00992156	1	0	0		1.96078
FHL5	6	6	6.12245	0.0108019	1	0	0		3.92157
PTCRA	6	6	6.12245	0.0115785	1	0	0
CHI3L2	6	6	6.12245	0.0220897	1	0	0
SELL	6	6	6.12245	0.027435	1	0	0		1.96078
MNDA	6	6	6.12245	0.0345763	1	0	0
STS	6	6	6.12245	0.0374504	1	0	0		1.96078
HAVCR1	6	6	6.12245	0.039024	1	0	0		3.92157
REG3G	5	5	5.10204	0.00287375	1	0	0
SLC25A21	5	5	5.10204	0.0224363	1	0	0		1.96078
SERPINA10	5	5	5.10204	0.0269968	1	0	0
FCER2	5	5	5.10204	0.0319064	1	0	0		1.96078
TAAR2	5	5	5.10204	0.0340768	1	0	0		1.96078
LY6E	5	5	5.10204	0.0430792	1	0	0
PSMA8	4	4	4.08163	0.00470994	1	0	0		1.96078
CST11	4	4	4.08163	0.00496442	1	0	0
SNRPN	4	4	4.08163	0.0106364	1	0	0
MAP1LC3C	4	4	4.08163	0.0193093	1	0	0		1.96078
DEFB121	3	3	3.06122	0.0211639	1	0	0		1.96078
