# Supplementary material for: Genomic Landscape Survey Identifies SRSF1 as a Key Oncodriver in Small Cell Lung Cancer
Source: PLoS Genet. 2016 Apr 19;12(4):e1005895. doi: 10.1371/journal.pgen.1005895 (PMC4836692; doi:10.1371/journal.pgen.1005895)
Supplement: S5 Table — (XLSX) [file pgen.1005895.s016.xlsx]

## Sheet: Sheet1
Table S5. Patient counts harboring recurrent (prevalence>20%) gene-level somatic CNVs in discovery and validation cohorts (n=96)
ID	CN amps matched Chinese (N=22)	CN amps tumor only Chinese (N=74)		ID	CN dels matched Chinese (N=22)	CN dels tumor only Chinese (N=74)
chr1_ACTA1	5	21		chr1_AADACL3	12	61
chr1_ADAMTSL4	5	15		chr1_AADACL4	13	65
chr1_ADORA2BP	5	24		chr1_ABL2	5	18
chr1_AHDC1	9	22		chr1_ACTL8	7	15
chr1_AL356356.1	5	15		chr1_ACTRT2	9	30
chr1_AL450992.2	5	16		chr1_ADAM30	15	37
chr1_AL450992.6	5	16		chr1_ADAR	9	39
chr1_AL583832.1	5	22		chr1_ADORA1	13	53
chr1_AL589765.1	6	16		chr1_AJAP1	6	19
chr1_AL591704.5	6	16		chr1_AKNAD1	20	16
chr1_AL591704.7	6	16		chr1_AL513013.1	9	47
chr1_AL591704.9	6	16		chr1_AMIGO1	12	39
chr1_AL591893.1	5	16		chr1_ANGPTL1	10	48
chr1_ANXA9	5	16		chr1_ANKRD65	6	62
chr1_ASH1L	5	26		chr1_APCS	8	24
chr1_BNIPL	5	16		chr1_APOBEC4	13	23
chr1_BX470102.3	6	16		chr1_ARHGAP29	18	47
chr1_C1orf106	5	23		chr1_ARHGAP30	10	56
chr1_C1orf138	5	15		chr1_ARHGEF16	5	22
chr1_C1orf54	5	18		chr1_ASPM	6	28
chr1_C1orf56	5	16		chr1_ATP1B1	11	52
chr1_C1orf65	8	24		chr1_ATPAF1-AS1	15	66
chr1_C1orf81	5	23		chr1_AURKAIP1	5	21
chr1_C2CD4D	5	16		chr1_B3GALT2	15	24
chr1_CACNA1E	5	23		chr1_BCAS2	7	59
chr1_CACNA1S	5	23		chr1_C1orf110	14	52
chr1_CADM3	5	17		chr1_C1orf111	5	42
chr1_CDC42SE1	5	16		chr1_C1orf112	10	25
chr1_CELF3	5	16		chr1_C1orf127	7	61
chr1_CGN	6	16		chr1_C1orf135	11	60
chr1_CHI3L1	5	22		chr1_C1orf141	15	50
chr1_CHIT1	5	22		chr1_C1orf167	6	32
chr1_CHTOP	5	16		chr1_C1orf170	9	58
chr1_CNTN2	5	22		chr1_C1orf172	7	55
chr1_CRCT1	6	15		chr1_C1orf174	8	66
chr1_CREB3L4	5	16		chr1_C1orf198	16	50
chr1_CRTC2	5	16		chr1_C1orf212	9	28
chr1_CTA-134P22.2	5	17		chr1_C1orf220	9	47
chr1_DAP3P1	5	16		chr1_C1orf55	11	51
chr1_DENND4B	6	16		chr1_C1orf68	14	23
chr1_DUSP27	9	17		chr1_C1QA	10	56
chr1_ECM1	5	15		chr1_C1QC	7	55
chr1_ENSA	5	15		chr1_CAMSAP2	13	23
chr1_ERRFI1	7	43		chr1_CAMTA1	8	46
chr1_ETNK2	5	22		chr1_CCNL2	5	21
chr1_EXOC8	6	19		chr1_CDC14A	9	29
chr1_FAM63A	5	16		chr1_CELSR2	10	47
chr1_FAM71A	6	18		chr1_CERS2	9	48
chr1_FBXO42	9	23		chr1_CHD5	5	67
chr1_FCER1A	5	17		chr1_CHML	16	31
chr1_G0S2	5	24		chr1_CHRM3	7	50
chr1_GABPB2	5	16		chr1_CLCA1	7	48
chr1_GLUL	5	23		chr1_CLCA2	14	36
chr1_GOLT1A	5	22		chr1_CLCA4	9	48
chr1_GS1-122H1.1	5	23		chr1_CNR2	5	31
chr1_GS1-122H1.2	5	23		chr1_CNST	17	17
chr1_GS1-122H1.3	5	23		chr1_COL8A2	8	33
chr1_HEATR8	5	22		chr1_CPT2	6	64
chr1_HSD11B1	5	24		chr1_CRP	7	27
chr1_IGFN1	7	61		chr1_CSF1	15	15
chr1_ILF2	5	16		chr1_CTTNBP2NL	8	60
chr1_INTS3	5	16		chr1_CYB561D1	13	39
chr1_ITPKB	7	23		chr1_DARC	10	58
chr1_JTB	6	16		chr1_DCAF8	7	58
chr1_KIAA1614	7	19		chr1_DCLRE1B	15	43
chr1_KIF26B	6	50		chr1_DDX59	13	40
chr1_KISS1	5	22		chr1_DEGS1	15	47
chr1_LAX1	5	16		chr1_DENND2C	19	58
chr1_LCE1A	7	15		chr1_DIRAS3	9	59
chr1_LCE1B	7	15		chr1_DMBX1	8	62
chr1_LCE1C	7	15		chr1_DNTTIP2	19	15
chr1_LCE1D	7	15		chr1_DPH2	11	66
chr1_LCE1E	7	15		chr1_DTL	17	51
chr1_LCE2A	6	15		chr1_DUSP10	5	50
chr1_LCE2B	6	15		chr1_DYRK3	14	25
chr1_LCE2C	6	15		chr1_EDARADD	5	50
chr1_LCE2D	6	15		chr1_EIF4G3	10	36
chr1_LCE3A	6	15		chr1_ELAVL4	10	53
chr1_LCE3B	6	15		chr1_ENAH	5	51
chr1_LCE3C	6	15		chr1_ENO1P1	5	69
chr1_LCE3D	6	15		chr1_ERMAP	14	64
chr1_LCE3E	6	15		chr1_ESPNP	7	64
chr1_LCE4A	6	15		chr1_ETV3	7	58
chr1_LCE5A	6	15		chr1_EXOC8	13	34
chr1_LCE6A	6	15		chr1_FAM129A	12	43
chr1_LHX4	5	24		chr1_FAM212B	8	60
chr1_LINC00302	6	15		chr1_FAM46B	5	55
chr1_LINC00568	5	15		chr1_FAM46C	11	46
chr1_LINGO4	8	31		chr1_FAM5B	10	45
chr1_LOR	6	15		chr1_FAM5C	10	19
chr1_LRRN2	6	27		chr1_FAM69A	20	24
chr1_MIR3115	5	15		chr1_FAM71A	5	21
chr1_MIR4257	5	15		chr1_FAM78B	10	45
chr1_MIR4260	5	24		chr1_FCAMR	13	53
chr1_MIR4419A	5	15		chr1_FLAD1	8	60
chr1_MIR557	5	23		chr1_FLG2	13	60
chr1_MLLT11	5	16		chr1_FMN2	5	29
chr1_MRPL9	6	16		chr1_GJB3	8	41
chr1_MYBPH	5	22		chr1_GJB5	9	65
chr1_MYCL1	5	15		chr1_GNAT2	5	75
chr1_MYOG	5	22		chr1_GPATCH2	16	41
chr1_NFASC	5	22		chr1_GPATCH4	10	59
chr1_NPR1	5	16		chr1_GPR3	11	65
chr1_OAZ3	6	16		chr1_GPR52	16	46
chr1_PFKFB2	5	24		chr1_GPR61	14	54
chr1_PGBD2	5	21		chr1_H6PD	6	58
chr1_PGLYRP3	6	15		chr1_HEATR8	15	15
chr1_PGLYRP4	6	16		chr1_HENMT1	7	59
chr1_PHLDA3	5	23		chr1_HIPK1	18	44
chr1_PIP5K1A	5	16		chr1_HNRNPR	13	65
chr1_PKP1	5	23		chr1_HNRNPU	11	50
chr1_PLEKHA6	5	22		chr1_HPDL	8	61
chr1_PPP1R15B	6	19		chr1_HRNR	5	32
chr1_PRUNE	6	16		chr1_HTR1D	5	39
chr1_PTPRVP	5	22		chr1_HTR6	11	62
chr1_QRSL1P1	5	23		chr1_HYI	16	73
chr1_QSOX1	5	24		chr1_IGSF21	7	15
chr1_RAB13	5	16		chr1_IL12RB2	6	67
chr1_REN	5	22		chr1_IL28RA	5	65
chr1_RGS16	5	24		chr1_JUN	9	60
chr1_RIIAD1	6	16		chr1_KANK4	5	60
chr1_RN5S60	5	17		chr1_KCNA2	15	49
chr1_RN5S70	5	23		chr1_KCNA3	9	50
chr1_RN5S75	5	22		chr1_KCNAB2	8	65
chr1_RORC	5	16		chr1_KCNC4	10	23
chr1_RP1-118J21.5	5	15		chr1_KCND3	9	46
chr1_RP1-140J1.1	6	15		chr1_KCNJ10	10	16
chr1_RP1-178F15.3	5	16		chr1_KIAA1324	5	58
chr1_RP1-20N18.4	6	15		chr1_KIF14	16	36
chr1_RP1-28O10.1	5	24		chr1_KLF17	12	19
chr1_RP1-52J10.9	6	15		chr1_KLHDC7A	7	47
chr1_RP1-91G5.3	6	15		chr1_KPRP	7	59
chr1_RP11-134G8.2	5	23		chr1_KTI12	6	24
chr1_RP11-134G8.8	5	23		chr1_LAX1	8	20
chr1_RP11-168O16.1	5	23		chr1_LEPR	13	17
chr1_RP11-168O16.2	5	23		chr1_LGR6	7	53
chr1_RP11-179G5.4	6	17		chr1_LMOD1	9	53
chr1_RP11-203F10.1	5	22		chr1_LPAR3	12	24
chr1_RP11-216N14.1	5	16		chr1_LRIF1	17	35
chr1_RP11-216N14.5	5	16		chr1_LRRC7	12	49
chr1_RP11-216N14.8	5	16		chr1_LRRC8B	11	47
chr1_RP11-216N14.9	5	16		chr1_LRRC8D	14	24
chr1_RP11-235D19.2	6	17		chr1_LRRIQ3	12	46
chr1_RP11-235D19.3	6	17		chr1_LUZP1	10	62
chr1_RP11-29H23.1	5	16		chr1_LYSMD1	10	18
chr1_RP11-29H23.4	5	16		chr1_LYST	9	43
chr1_RP11-29H23.6	5	16		chr1_MAGI3	10	59
chr1_RP11-316M1.11	5	16		chr1_MANEAL	8	52
chr1_RP11-316M1.12	5	16		chr1_MASP2	12	65
chr1_RP11-316M1.3	5	16		chr1_MCL1	12	16
chr1_RP11-335O13.7	5	22		chr1_MEGF6	5	22
chr1_RP11-338C15.5	6	18		chr1_METTL18	13	47
chr1_RP11-354A16.2	5	16		chr1_MMACHC	14	64
chr1_RP11-416K24.1	5	23		chr1_MTHFR	6	31
chr1_RP11-416K24.2	5	23		chr1_MUL1	5	62
chr1_RP11-494K3.2	5	22		chr1_MYCBP	11	24
chr1_RP11-538D16.2	5	23		chr1_MYCL1	5	23
chr1_RP11-538D16.3	5	23		chr1_NCDN	10	19
chr1_RP11-54A4.2	5	15		chr1_NFYC	12	64
chr1_RP11-567E21.3	5	23		chr1_NHLH1	15	49
chr1_RP11-68I18.10	5	16		chr1_NLRP3	9	41
chr1_RP11-68I18.2	5	16		chr1_NME7	10	75
chr1_RP11-74C13.3	5	22		chr1_NOC2L	7	23
chr1_RP11-74C13.4	5	22		chr1_NOTCH2	10	60
chr1_RP11-98D18.1	5	16		chr1_NR5A2	16	51
chr1_RP11-98D18.2	5	16		chr1_NTNG1	8	36
chr1_RP11-98D18.3	6	16		chr1_OBSCN	10	57
chr1_RP11-98D18.7	6	16		chr1_OLFM3	16	57
chr1_RP4-738P11.3	5	23		chr1_OLFML3	13	55
chr1_RP4-738P11.4	5	23		chr1_OR10J1	14	74
chr1_RP5-894H24.2	5	23		chr1_OR10J3	10	73
chr1_RP5-894H24.3	5	23		chr1_OR10K1	14	75
chr1_RP5-968D22.1	5	23		chr1_OR10K2	12	59
chr1_RP5-968D22.3	5	23		chr1_OR10R2	10	65
chr1_S100A1	5	16		chr1_OR10Z1	12	75
chr1_S100A11	5	16		chr1_OR14C36	13	75
chr1_S100A12	6	16		chr1_OR14I1	8	15
chr1_S100A13	5	16		chr1_OR2AK2	16	40
chr1_S100A14	5	16		chr1_OR2C3	12	33
chr1_S100A16	5	16		chr1_OR2G2	16	75
chr1_S100A2	5	16		chr1_OR2G3	16	75
chr1_S100A3	5	16		chr1_OR2L13	14	57
chr1_S100A4	5	16		chr1_OR2M4	11	75
chr1_S100A5	5	16		chr1_OR2T1	16	69
chr1_S100A6	6	16		chr1_OR2T11	8	40
chr1_S100A7	6	16		chr1_OR2T6	15	75
chr1_S100A7A	6	16		chr1_OR2W3	12	27
chr1_S100A7L2	6	16		chr1_OR2W5	12	75
chr1_S100A8	6	16		chr1_OR6F1	7	75
chr1_S100A9	6	16		chr1_OR6K6	15	75
chr1_SCNM1	5	16		chr1_OTUD7B	11	51
chr1_SEMA6C	5	16		chr1_OVGP1	13	15
chr1_SLC27A3	5	16		chr1_PARS2	10	34
chr1_SLC39A1	5	16		chr1_PBX1	7	50
chr1_SMCP	6	15		chr1_PBXIP1	11	60
chr1_SNAPIN	5	16		chr1_PCNXL2	10	52
chr1_SOX13	5	22		chr1_PDPN	7	15
chr1_SPRR1A	6	15		chr1_PER3	13	17
chr1_SPRR1B	6	15		chr1_PEX11B	5	60
chr1_SPRR2A	6	15		chr1_PFKFB2	11	20
chr1_SPRR2B	6	15		chr1_PGBD2	15	17
chr1_SPRR2C	6	15		chr1_PIGC	14	36
chr1_SPRR2D	6	15		chr1_PIK3C2B	7	52
chr1_SPRR2E	6	15		chr1_PLCH2	8	63
chr1_SPRR2F	6	15		chr1_PLEKHG5	5	19
chr1_SPRR2G	6	15		chr1_POGZ	11	45
chr1_SPRR3	6	15		chr1_PPFIA4	5	53
chr1_SPTA1	5	17		chr1_PPP1R15B	7	28
chr1_STX6	5	24		chr1_PPP1R8	11	62
chr1_TARS2	6	15		chr1_PRDM16	8	63
chr1_TCEB3	6	34		chr1_PRKAA2	8	57
chr1_TDRKH	6	16		chr1_PSRC1	5	58
chr1_THEM4	5	16		chr1_PTGFR	12	24
chr1_THEM5	5	16		chr1_RASAL2	11	22
chr1_TMEM9	5	23		chr1_RCOR3	18	51
chr1_TMOD4	5	16		chr1_RERE	5	57
chr1_TNFAIP8L2	7	16		chr1_RFX5	12	49
chr1_TNNI1	5	23		chr1_RGSL1	12	34
chr1_TNNT2	5	23		chr1_RIMKLA	7	50
chr1_URB2	6	25		chr1_RNASEL	11	50
chr1_VPS72	5	16		chr1_RNF186	5	44
chr1_XCL1	5	23		chr1_RNF220	11	60
chr1_XCL2	5	23		chr1_ROR1	14	47
chr1_YOD1	5	24		chr1_RP1-118J21.5	6	24
chr10_AC024908.1	8	19		chr1_RP1-163M9.6	7	64
chr10_ADARB2	8	19		chr1_RP11-109P14.9	8	53
chr10_ADARB2-AS1	8	19		chr1_RP11-126K1.8	12	56
chr10_AKR1E2	5	19		chr1_RP11-144L1.4	10	65
chr10_AL359878.1	6	19		chr1_RP11-177A2.4	5	45
chr10_AL589988.1	6	19		chr1_RP11-226L15.4	10	21
chr10_ASB13	6	19		chr1_RP11-29H23.5	13	57
chr10_BAMBI	5	19		chr1_RP11-307B6.3	9	53
chr10_C10orf108	9	19		chr1_RP11-338C15.5	5	21
chr10_C10orf126	5	19		chr1_RP11-342M1.3	16	66
chr10_C10orf31	5	19		chr1_RP11-574F21.3	7	58
chr10_C10orf68	6	16		chr1_RP11-5P18.10	5	16
chr10_C1DP1	6	16		chr1_RP11-634B7.5	7	75
chr10_CALML3	6	19		chr1_RP11-91A18.4	6	20
chr10_CALML5	6	19		chr1_RP11-91K11.2	5	44
chr10_CCDC7	6	17		chr1_RP11-96K19.2	16	35
chr10_CELF2	5	19		chr1_RP3-467L1.4	12	65
chr10_EEF1A1P39	5	19		chr1_RP4-671G15.3	8	75
chr10_FAM208B	5	18		chr1_RP4-788L13.1	8	16
chr10_FBXO18	5	19		chr1_RP5-1007M22.2	11	47
chr10_FZD8	12	15		chr1_RP5-1007M22.3	11	47
chr10_GAD2	5	19		chr1_RP5-1024G6.2	6	64
chr10_GJD4	5	17		chr1_RP5-1073O3.2	20	19
chr10_GTPBP4	7	19		chr1_RP5-1092A11.2	5	20
chr10_IDI1	6	19		chr1_RP5-1160K1.8	14	54
chr10_IDI2	7	19		chr1_RP5-862P8.2	6	46
chr10_IDI2-AS1	6	19		chr1_RP5-997D16.2	13	28
chr10_IL15RA	5	19		chr1_RPTN	13	60
chr10_IL9RP2	6	19		chr1_RSBN1	20	19
chr10_KLF6	5	15		chr1_RUSC1-AS1	7	58
chr10_LARP4B	8	19		chr1_RYR2	10	20
chr10_LINC00200	7	19		chr1_S1PR1	11	57
chr10_LYZL1	5	19		chr1_SCYL3	10	44
chr10_MIR4683	12	15		chr1_SELRC1	8	64
chr10_MIR5699	9	19		chr1_SERTAD4	12	51
chr10_MIR604	6	19		chr1_SFN	5	46
chr10_MIR938	6	19		chr1_SH3D21	6	19
chr10_MYO3A	5	19		chr1_SLC16A1	9	47
chr10_NET1	6	19		chr1_SLC25A44	5	58
chr10_PFKP	8	19		chr1_SLC30A10	10	51
chr10_PITRM1	5	19		chr1_SMG5	7	24
chr10_PRKCQ	5	19		chr1_SMG7	11	26
chr10_RN5S297	6	19		chr1_SNIP1	7	66
chr10_RN5S298	8	19		chr1_SPOCD1	5	48
chr10_RN5S308	5	19		chr1_SPSB1	12	34
chr10_RP1-251M9.1	5	19		chr1_SRSF4	9	65
chr10_RP1-251M9.2	5	19		chr1_SV2A	13	60
chr10_RP1-251M9.3	5	19		chr1_SYNC	11	73
chr10_RP1-33E13.1	5	19		chr1_SYPL2	6	59
chr10_RP11-116G8.4	6	19		chr1_SYT6	6	58
chr10_RP11-116G8.5	6	19		chr1_SZT2	14	67
chr10_RP11-117P22.1	5	19		chr1_TACSTD2	20	56
chr10_RP11-117P22.2	5	19		chr1_TAF5L	10	49
chr10_RP11-118K6.2	8	19		chr1_TAS1R1	12	63
chr10_RP11-164C1.2	9	19		chr1_TAS1R2	5	15
chr10_RP11-178D16.1	8	19		chr1_TAS1R3	6	62
chr10_RP11-184A2.2	5	19		chr1_TCHH	5	59
chr10_RP11-184A2.3	5	19		chr1_TCHHL1	8	59
chr10_RP11-192N10.2	6	19		chr1_THRAP3	9	28
chr10_RP11-195B3.1	5	19		chr1_TM2D1	14	54
chr10_RP11-224P11.1	6	19		chr1_TMCC2	5	48
chr10_RP11-298E9.3	5	19		chr1_TMEM51	6	15
chr10_RP11-298E9.4	5	19		chr1_TMEM81	6	43
chr10_RP11-298E9.5	5	19		chr1_TOR1AIP2	8	50
chr10_RP11-298E9.6	5	19		chr1_TP73	7	20
chr10_RP11-305E6.1	5	19		chr1_TRIM58	8	57
chr10_RP11-305E6.4	5	19		chr1_TRIM62	8	21
chr10_RP11-311B18.1	8	19		chr1_UBXN10	6	45
chr10_RP11-336A10.2	5	19		chr1_UTS2	5	65
chr10_RP11-336A10.4	6	19		chr1_VANGL1	16	22
chr10_RP11-336A10.5	6	19		chr1_VN1R5	14	75
chr10_RP11-336A10.7	6	19		chr1_WARS2	8	60
chr10_RP11-34C15.1	5	19		chr1_WDR47	18	32
chr10_RP11-34C15.2	5	19		chr1_XKR8	5	65
chr10_RP11-363N22.2	6	19		chr1_YOD1	11	20
chr10_RP11-379F12.3	5	19		chr1_YTHDF2	9	44
chr10_RP11-379F12.4	5	19		chr1_YY1AP1	13	57
chr10_RP11-379F12.7	5	19		chr1_ZBTB41	8	16
chr10_RP11-397O4.1	5	19		chr1_ZBTB8B	6	26
chr10_RP11-398B16.2	7	19		chr1_ZC3H12A	8	41
chr10_RP11-401E9.3	5	18		chr1_ZMYM6	13	25
chr10_RP11-433J20.1	5	19		chr1_ZNF238	8	50
chr10_RP11-433J20.2	5	19		chr1_ZNF281	11	24
chr10_RP11-446F3.2	8	19		chr1_ZNF436	9	61
chr10_RP11-464C19.2	5	19		chr1_ZNF496	6	56
chr10_RP11-464C19.3	5	19		chr1_ZNF643	10	42
chr10_RP11-478H13.1	5	19		chr1_ZNF644	7	40
chr10_RP11-478H13.2	5	19		chr1_ZNF669	17	26
chr10_RP11-478H13.3	5	19		chr1_ZNF670	12	57
chr10_RP11-482E14.1	5	19		chr1_ZNF672	7	53
chr10_RP11-482E14.2	5	19		chr1_ZNF687	10	58
chr10_RP11-48B24.2	5	19		chr1_ZNF695	14	57
chr10_RP11-490E15.2	9	19		chr1_ZNHIT6	15	48
chr10_RP11-492M23.2	5	19		chr1_ZSWIM5	8	48
chr10_RP11-526P5.1	8	19		chr1_ZYG11A	12	24
chr10_RP11-526P5.2	8	19		chr1_ZZZ3	16	59
chr10_RP11-534G20.3	5	19		chr10_ADRA2A	9	66
chr10_RP11-536K7.3	5	19		chr10_ADRB1	8	65
chr10_RP11-67B16.1	5	19		chr10_AL135791.1	13	72
chr10_RP11-69C17.1	8	19		chr10_ANK3	12	25
chr10_RP11-69C17.2	8	19		chr10_ANKRD26	12	34
chr10_RP11-69C17.3	8	19		chr10_ARHGAP12	12	52
chr10_RP11-69C17.4	8	19		chr10_ARID5B	10	62
chr10_RP11-809C18.1	9	19		chr10_C10orf12	5	17
chr10_RP11-809C18.3	9	19		chr10_C10orf120	5	17
chr10_RP11-89K18.1	8	19		chr10_C10orf2	12	65
chr10_RP13-463N16.6	6	19		chr10_C10orf71	9	30
chr10_RP3-323N1.2	5	19		chr10_C10orf90	15	31
chr10_SFTA1P	5	19		chr10_C10orf91	10	68
chr10_SKIDA1	10	53		chr10_CDHR1	7	72
chr10_TAF3	6	29		chr10_CHST15	9	71
chr10_THNSL1	5	30		chr10_CNNM1	8	70
chr10_TUBAL3	7	23		chr10_CNNM2	12	51
chr10_TUBB8	7	19		chr10_CSTF2T	18	74
chr10_WAC	5	19		chr10_CTBP2	7	33
chr10_WDR37	6	19		chr10_DCLRE1A	13	20
chr10_ZMYND11	6	19		chr10_DCLRE1C	7	46
chr11_AASDHPPT	5	29		chr10_DLG5	9	65
chr11_AC009294.1	5	28		chr10_DNAJC12	5	62
chr11_AC015600.1	6	30		chr10_DNMBP	8	35
chr11_ACAT1	5	29		chr10_EGR2	10	24
chr11_ALG8	6	24		chr10_ENTPD7	5	74
chr11_ALG9	5	28		chr10_FAM160B1	13	70
chr11_ALG9-IT1	5	24		chr10_FAM171A1	5	53
chr11_ALKBH8	5	26		chr10_FAM178A	8	55
chr11_AMOTL1	7	28		chr10_FAM190B	5	28
chr11_ANGPTL5	6	30		chr10_FAM196A	6	67
chr11_ANKRD42	6	25		chr10_FAM204A	8	71
chr11_ANKRD49	6	28		chr10_FAS	8	66
chr11_AP000462.1	6	24		chr10_FBXL15	5	70
chr11_AP000462.2	6	24		chr10_GDF2	12	66
chr11_AP000462.3	6	24		chr10_HMX2	5	71
chr11_AP000478.1	8	20		chr10_HNRNPF	11	64
chr11_AP000487.4	6	17		chr10_HPS6	10	56
chr11_AP000487.5	6	16		chr10_HTR7	13	42
chr11_AP000487.6	6	17		chr10_IFIT2	11	15
chr11_AP000560.1	7	21		chr10_IKZF5	15	71
chr11_AP000580.1	6	25		chr10_INPP5F	13	62
chr11_AP000619.5	5	30		chr10_ITPRIP	8	65
chr11_AP000619.6	5	30		chr10_JMJD1C	6	21
chr11_AP000620.1	6	30		chr10_KAT6B	7	49
chr11_AP000641.1	5	28		chr10_KCNK18	15	71
chr11_AP000647.3	5	30		chr10_KIAA0913	9	68
chr11_AP000648.3	7	28		chr10_KIAA1279	15	18
chr11_AP000648.6	6	28		chr10_KIAA1462	11	54
chr11_AP000673.1	5	29		chr10_KLF6	10	20
chr11_AP000725.1	6	28		chr10_KLLN	13	73
chr11_AP000765.1	7	28		chr10_LGI1	16	27
chr11_AP000857.1	6	25		chr10_LIPF	8	66
chr11_AP000857.2	6	25		chr10_LRIT1	9	59
chr11_AP000857.3	6	25		chr10_LRIT2	8	72
chr11_AP000889.1	5	29		chr10_LRRC18	6	52
chr11_AP000889.2	5	29		chr10_LRRTM3	13	52
chr11_AP000925.2	5	28		chr10_LZTS2	7	73
chr11_AP000936.1	5	22		chr10_MGEA5	14	72
chr11_AP000936.2	5	22		chr10_MINPP1	9	60
chr11_AP000936.4	5	22		chr10_MMRN2	8	63
chr11_AP000936.5	5	22		chr10_MSS51	5	66
chr11_AP000974.1	6	17		chr10_MYPN	8	30
chr11_AP001024.1	5	29		chr10_NEUROG3	9	64
chr11_AP001024.2	5	29		chr10_NRG3	14	71
chr11_AP001189.4	12	16		chr10_PANK1	7	66
chr11_AP001282.1	5	29		chr10_PCDH15	5	16
chr11_AP001324.1	8	21		chr10_PDCD11	7	72
chr11_AP001372.2	7	21		chr10_PDZD7	7	73
chr11_AP001877.1	6	28		chr10_PDZD8	13	64
chr11_AP002364.1	5	25		chr10_PIPSL	11	72
chr11_AP002381.2	5	19		chr10_PLEKHA1	6	72
chr11_AP002498.1	6	19		chr10_PPRC1	6	18
chr11_AP002761.1	6	19		chr10_PPYR1	10	62
chr11_AP002789.1	6	25		chr10_PRAP1	5	72
chr11_AP002884.1	5	24		chr10_PRF1	10	67
chr11_AP002958.1	8	20		chr10_PSD	5	69
chr11_AP003026.1	6	25		chr10_PSTK	15	71
chr11_AP003027.1	5	29		chr10_PTCHD3	10	41
chr11_AP003305.1	6	24		chr10_PTEN	13	64
chr11_AP003558.1	6	28		chr10_PTPRE	5	72
chr11_AP003730.1	6	28		chr10_RBM20	10	62
chr11_AP004242.1	6	28		chr10_RP11-108L7.7	7	73
chr11_AP005718.1	5	29		chr10_RP11-119F7.4	10	72
chr11_AP006216.10	6	23		chr10_RP11-137L10.6	12	16
chr11_AP006216.11	6	23		chr10_RP11-332O19.5	16	74
chr11_AP006216.12	6	23		chr10_RP11-574K11.16	8	68
chr11_APOA1	6	23		chr10_SAMD8	10	67
chr11_APOC3	6	23		chr10_SEC24C	6	68
chr11_AQP11	6	25		chr10_SEMA4G	14	74
chr11_ARAP1	6	15		chr10_SH3PXD2A	7	42
chr11_ARAP1-AS1	6	15		chr10_SLC18A3	10	66
chr11_ARAP1-AS2	6	15		chr10_SLC29A3	15	68
chr11_ARHGAP20	5	26		chr10_SUV39H2	11	46
chr11_ARHGAP42	6	30		chr10_SYNPO2L	7	55
chr11_ARHGEF17	7	43		chr10_TACC2	9	52
chr11_ATF4P4	5	24		chr10_TRIM8	8	71
chr11_ATG16L2	6	16		chr10_TSPAN14	14	70
chr11_ATL3	5	17		chr10_USP6NL	13	52
chr11_ATM	5	29		chr10_WAPAL	13	50
chr11_BCAS2P1	6	21		chr10_WBP1L	11	39
chr11_BCO2	5	24		chr10_ZMIZ1	11	70
chr11_BTG4	5	28		chr10_ZNF239	10	64
chr11_BUD13	5	21		chr10_ZNF248	13	58
chr11_C11orf1	5	26		chr10_ZNF25	12	53
chr11_C11orf34	5	24		chr10_ZNF32	6	64
chr11_C11orf52	5	25		chr10_ZNF32-AS1	6	75
chr11_C11orf53	5	28		chr10_ZNF33B	9	30
chr11_C11orf54	6	28		chr10_ZNF438	5	44
chr11_C11orf57	5	25		chr10_ZNF488	5	55
chr11_C11orf65	5	29		chr10_ZNF518A	14	23
chr11_C11orf67	6	25		chr11_AC103801.2	11	54
chr11_C11orf70	5	30		chr11_ACRV1	9	55
chr11_C11orf71	5	24		chr11_AGBL2	16	17
chr11_C11orf73	6	17		chr11_AHNAK	12	59
chr11_C11orf75	6	28		chr11_ALKBH3	10	57
chr11_C11orf82	5	35		chr11_ALKBH8	16	16
chr11_C11orf88	5	28		chr11_AMBRA1	6	55
chr11_C11orf92	5	28		chr11_ANKK1	6	37
chr11_CADM1	5	23		chr11_AP000438.2	12	22
chr11_CAPN5	7	19		chr11_AP001189.4	5	30
chr11_CARD16	5	27		chr11_AP003068.12	7	33
chr11_CARD17	5	27		chr11_APBB1	6	61
chr11_CARD18	5	27		chr11_APOA4	5	50
chr11_CASP1	5	27		chr11_APOA5	6	41
chr11_CASP12	5	29		chr11_ARCN1	12	46
chr11_CASP1P1	5	27		chr11_ARHGAP32	6	21
chr11_CASP1P2	5	27		chr11_ARHGEF12	7	45
chr11_CASP4	5	27		chr11_ART1	13	52
chr11_CASP5	5	27		chr11_ART5	9	41
chr11_CBX3P7	7	22		chr11_BDNF	13	54
chr11_CCDC67	6	28		chr11_BEST1	10	62
chr11_CCDC81	6	17		chr11_BIRC3	18	41
chr11_CCDC83	6	17		chr11_BTBD18	13	62
chr11_CCDC90B	6	25		chr11_BUD13	13	16
chr11_CCND1	8	15		chr11_C11orf24	8	55
chr11_CEP57	6	28		chr11_C11orf42	13	61
chr11_CHCHD8	7	21		chr11_C11orf63	9	57
chr11_CHORDC1	6	28		chr11_C11orf87	11	46
chr11_CHRDL2	7	21		chr11_C11orf93	9	44
chr11_CLDN25	5	24		chr11_C11orf96	15	68
chr11_CLNS1A	6	25		chr11_C2CD3	6	54
chr11_CNTN5	6	27		chr11_CARNS1	7	38
chr11_CREBZF	8	41		chr11_CCDC15	14	53
chr11_CRYAB	5	25		chr11_CCDC73	13	20
chr11_CTA-797E19.1	7	15		chr11_CCDC82	13	46
chr11_CTA-797E19.2	6	17		chr11_CCDC87	6	31
chr11_CTD-2028E8.1	6	17		chr11_CCDC89	10	75
chr11_CTD-2240G15.1	6	25		chr11_CCS	6	30
chr11_CTD-2337I7.1	8	20		chr11_CDC42EP2	13	56
chr11_CTD-2342I9.1	6	28		chr11_CDON	5	65
chr11_CTD-2383M3.1	6	30		chr11_CHRM1	12	21
chr11_CTD-2537O9.1	6	25		chr11_CHRM4	9	18
chr11_CTD-2555I5.1	8	20		chr11_CHST1	7	27
chr11_CTD-2589O24.1	6	26		chr11_CLP1	11	62
chr11_CTD-2651C21.3	5	29		chr11_CREB3L1	7	63
chr11_CUL5	5	29		chr11_CTSC	5	52
chr11_CWC15	6	28		chr11_CWF19L2	12	33
chr11_CWF19L2	5	21		chr11_CXCR5	10	62
chr11_CYCSP29	5	29		chr11_DYNC2H1	7	44
chr11_DCUN1D5	5	30		chr11_EHD1	13	19
chr11_DIXDC1	5	25		chr11_ENDOD1	12	43
chr11_DLAT	5	25		chr11_EXPH5	15	25
chr11_DLG2	6	24		chr11_EXT2	10	44
chr11_DNAJB13	7	21		chr11_FAM160A2	5	61
chr11_DRD2	6	24		chr11_FANCF	11	54
chr11_EED	6	17		chr11_FLI1	10	65
chr11_EEF1A1P18	8	18		chr11_FUT4	13	35
chr11_ELMOD1	5	29		chr11_FZD4	7	51
chr11_EXPH5	5	25		chr11_GAS2	9	48
chr11_FADD	7	15		chr11_GPR137	12	54
chr11_FAM168A	6	19		chr11_GUCY1A2	18	46
chr11_FAM181B	8	20		chr11_GVINP1	11	52
chr11_FAM76B	6	28		chr11_HARBI1	14	62
chr11_FCHSD2	5	18		chr11_HIPK3	8	56
chr11_FDX1	5	29		chr11_KCNA4	10	51
chr11_FDXACB1	5	47		chr11_KCNC1	7	45
chr11_FGF19	9	15		chr11_KCNJ1	12	32
chr11_FGF4	8	15		chr11_KCNJ5	13	60
chr11_FNTAL1	6	17		chr11_KDELC2	7	46
chr11_FOLH1B	7	28		chr11_KDM2A	7	58
chr11_FOLR4	7	28		chr11_KDM4E	7	66
chr11_FTH1P16	6	25		chr11_KLC2	12	62
chr11_GAB2	7	22		chr11_LGR4	8	18
chr11_GAPDHP70	6	22		chr11_LRRC32	5	26
chr11_GDPD4	6	23		chr11_LRRC4C	8	32
chr11_GNG5P3	5	35		chr11_MADD	15	59
chr11_GPR83	7	28		chr11_MAML2	10	35
chr11_GRIA4	5	29		chr11_MAP3K11	6	35
chr11_GRM5	5	21		chr11_MAP6	10	48
chr11_GRM5-AS1	6	22		chr11_MED19	6	52
chr11_H2AFZP4	7	15		chr11_MMP13	7	44
chr11_HEPHL1	6	29		chr11_MPEG1	10	38
chr11_HPRTP3	6	28		chr11_MRGPRX3	9	35
chr11_HPRTP4	6	28		chr11_MRGPRX4	11	54
chr11_HSPB2	5	25		chr11_MS4A14	12	17
chr11_HSPB2-C11orf52	5	25		chr11_MSANTD2	6	35
chr11_HTR3A	6	24		chr11_MTNR1B	5	52
chr11_HTR3B	6	24		chr11_MUS81	12	46
chr11_IGHMBP2	8	15		chr11_MYOD1	11	39
chr11_IL18	5	23		chr11_NLRP10	7	59
chr11_INTS4	6	25		chr11_NPAS4	11	62
chr11_JRKL	6	74		chr11_NPAT	7	27
chr11_JRKL-AS1	6	28		chr11_NXPE1	11	50
chr11_KBTBD3	5	32		chr11_NXPE2	8	50
chr11_KCNE3	7	21		chr11_NXPE4	9	41
chr11_KCTD14	6	25		chr11_ODF3	6	18
chr11_KCTD21	8	23		chr11_OR10A2	11	66
chr11_KDM4D	5	28		chr11_OR10A4	9	66
chr11_KIAA1377	5	31		chr11_OR10A5	11	66
chr11_KIAA1731	5	35		chr11_OR10W1	8	27
chr11_LAYN	5	28		chr11_OR2AG1	11	65
chr11_LIPT2	7	21		chr11_OR2AG2	7	61
chr11_LRFN4	7	23		chr11_OR2D3	9	65
chr11_LRRC32	12	16		chr11_OR4A15	15	72
chr11_LRRC37A13P	5	24		chr11_OR4B1	16	73
chr11_MALAT1	7	42		chr11_OR4C11	9	49
chr11_MED17	6	28		chr11_OR4C16	13	74
chr11_MIR1260B	6	28		chr11_OR4C3	11	70
chr11_MIR1261	5	25		chr11_OR4C6	14	72
chr11_MIR1304	6	28		chr11_OR4D10	14	75
chr11_MIR139	6	15		chr11_OR4D11	15	75
chr11_MIR34B	5	28		chr11_OR4D5	15	69
chr11_MIR34C	5	28		chr11_OR4D6	15	75
chr11_MIR4300	8	20		chr11_OR4D9	9	75
chr11_MIR4301	6	24		chr11_OR4P4	9	68
chr11_MIR4490	5	25		chr11_OR4S1	16	73
chr11_MIR4692	6	15		chr11_OR4S2	9	55
chr11_MIR4696	8	21		chr11_OR4X1	14	73
chr11_MIR548AL	7	21		chr11_OR4X2	9	73
chr11_MIR548K	7	15		chr11_OR51A7	12	62
chr11_MIR548L	6	28		chr11_OR51B6	11	57
chr11_MIR5579	8	20		chr11_OR51D1	11	63
chr11_MIR708	8	20		chr11_OR51E1	9	61
chr11_MMP1	5	30		chr11_OR51E2	5	19
chr11_MMP10	5	30		chr11_OR51F2	12	63
chr11_MMP12	5	30		chr11_OR51I1	6	63
chr11_MMP20	5	30		chr11_OR51I2	11	64
chr11_MMP27	5	30		chr11_OR51L1	12	64
chr11_MMP3	5	30		chr11_OR51M1	10	64
chr11_MMP7	5	30		chr11_OR51Q1	12	64
chr11_MMP8	5	30		chr11_OR51T1	11	62
chr11_MRGPRF	8	15		chr11_OR52A4	10	58
chr11_MRPL21	8	15		chr11_OR52A5	11	63
chr11_MRPL48	7	21		chr11_OR52B2	7	66
chr11_MRPS36P4	5	24		chr11_OR52B6	12	64
chr11_MTMR2	6	28		chr11_OR52D1	11	64
chr11_MTND1P35	7	28		chr11_OR52E2	8	27
chr11_MTND1P36	5	29		chr11_OR52E4	13	66
chr11_MTND2P26	5	29		chr11_OR52J3	11	64
chr11_MYO7A	9	20		chr11_OR52K1	11	63
chr11_NAALAD2	6	28		chr11_OR52K2	11	63
chr11_NARS2	6	24		chr11_OR52M1	12	63
chr11_NCAM1	5	24		chr11_OR52N1	10	42
chr11_NDUFB11P1	5	25		chr11_OR52N2	12	32
chr11_NDUFC2	6	25		chr11_OR52N4	13	63
chr11_NDUFC2-KCTD14	6	25		chr11_OR52N5	11	28
chr11_NNMT	6	24		chr11_OR52W1	13	66
chr11_NOX4	7	23		chr11_OR56A1	9	57
chr11_OMP	7	19		chr11_OR56A3	12	66
chr11_OR2AL1P	5	27		chr11_OR56A4	6	47
chr11_ORAOV1	8	15		chr11_OR56B1	13	66
chr11_PAAF1	7	21		chr11_OR56B4	12	63
chr11_PAFAH1B2	6	22		chr11_OR5A1	11	75
chr11_PAK1	6	22		chr11_OR5AK2	14	75
chr11_PANX1	5	27		chr11_OR5AN1	15	75
chr11_PC	7	23		chr11_OR5AP2	9	40
chr11_PGAM1P9	5	25		chr11_OR5AR1	15	75
chr11_PGM2L1	8	21		chr11_OR5AS1	16	74
chr11_PGR	6	18		chr11_OR5D13	17	44
chr11_PHLDB1	5	15		chr11_OR5D14	16	74
chr11_PICALM	6	17		chr11_OR5D16	15	70
chr11_PIH1D2	5	25		chr11_OR5D18	14	72
chr11_PLEKHB1	6	20		chr11_OR5J2	13	74
chr11_POLD3	7	21		chr11_OR5L1	15	74
chr11_POU2AF1	5	28		chr11_OR5L2	15	74
chr11_POU2F3	5	18		chr11_OR5M11	13	33
chr11_PPFIA1	6	16		chr11_OR5P3	13	44
chr11_PPIHP1	5	25		chr11_OR5T1	17	73
chr11_PPME1	7	21		chr11_OR5T2	14	50
chr11_PPP6R3	7	15		chr11_OR5T3	15	74
chr11_PRCP	6	20		chr11_OR5W2	10	46
chr11_PSMA2P1	6	17		chr11_OR6Q1	15	75
chr11_PTS	5	24		chr11_OR8A1	12	75
chr11_RAB30	6	23		chr11_OR8D4	14	56
chr11_RAB38	6	18		chr11_OR8G1	11	74
chr11_RAB39A	5	29		chr11_OR8G2P	16	56
chr11_RAB6A	7	21		chr11_OR8G7P	5	16
chr11_RANP3	7	21		chr11_OR8H2	15	67
chr11_RDX	5	29		chr11_OR8H3	13	66
chr11_RELT	6	19		chr11_OR8I2	14	31
chr11_RN5S343	7	21		chr11_OR8J1	18	52
chr11_RN5S345	6	28		chr11_OR8J3	15	42
chr11_RN5S346	6	28		chr11_OR8K1	17	55
chr11_RN5S347	6	28		chr11_OR8K3	15	67
chr11_RN5S348	5	29		chr11_OR9Q1	12	74
chr11_RN5S349	5	29		chr11_OR9Q2	12	75
chr11_RN5S350	5	28		chr11_P2RY2	7	59
chr11_RN5S351	5	25		chr11_P2RY6	13	56
chr11_RNU6-16	6	22		chr11_PANX3	12	53
chr11_RNU7-59P	6	25		chr11_PCSK7	5	53
chr11_RNY4P6	5	22		chr11_PDE2A	12	57
chr11_RP11-108O10.2	5	32		chr11_PDGFD	18	21
chr11_RP11-108O10.8	5	36		chr11_PGR	12	20
chr11_RP11-109L13.1	5	22		chr11_PHLDB1	7	31
chr11_RP11-109L13.5	5	22		chr11_PIK3C2A	9	18
chr11_RP11-113K21.1	6	21		chr11_PIWIL4	9	23
chr11_RP11-113K21.2	6	21		chr11_PPP2R1B	7	43
chr11_RP11-113K21.3	6	21		chr11_PRDM11	17	43
chr11_RP11-113K21.4	6	21		chr11_PUS3	6	65
chr11_RP11-113K21.5	6	21		chr11_QSER1	13	50
chr11_RP11-115E19.1	6	28		chr11_RAG1	8	33
chr11_RP11-121L10.3	5	25		chr11_RAG2	8	33
chr11_RP11-12D16.2	6	17		chr11_RBM14-RBM4	6	62
chr11_RP11-144G7.2	5	29		chr11_RBM4	6	62
chr11_RP11-159N11.3	6	24		chr11_RHOG	11	43
chr11_RP11-160H12.1	6	25		chr11_RIN1	10	62
chr11_RP11-160H12.2	6	25		chr11_RNF169	6	54
chr11_RP11-160H12.3	6	25		chr11_RNF214	5	49
chr11_RP11-164N3.1	6	17		chr11_RNF26	9	64
chr11_RP11-164N3.2	6	17		chr11_RP11-290F24.3	12	63
chr11_RP11-164N3.3	6	18		chr11_RP11-334E6.10	9	64
chr11_RP11-167N4.2	7	21		chr11_RP11-451K18.7	13	29
chr11_RP11-167N4.4	7	21		chr11_RP11-613D13.2	11	60
chr11_RP11-167N4.5	7	21		chr11_RP11-613D13.8	15	68
chr11_RP11-170L9.1	8	20		chr11_RP11-867G2.8	9	23
chr11_RP11-178H8.3	6	28		chr11_RSF1	11	29
chr11_RP11-179A16.1	8	20		chr11_RTN4RL2	8	62
chr11_RP11-179A16.2	8	20		chr11_SHANK2	6	45
chr11_RP11-201M22.1	5	25		chr11_SIK3	10	52
chr11_RP11-203F8.1	7	25		chr11_SMPD1	8	61
chr11_RP11-258O13.1	8	20		chr11_SNX19	10	65
chr11_RP11-25I9.2	5	29		chr11_SPTY2D1	8	58
chr11_RP11-27G22.1	5	24		chr11_SUV420H1	14	25
chr11_RP11-288E14.2	6	28		chr11_TMEM133	14	74
chr11_RP11-300I6.5	9	15		chr11_TRIM6	13	62
chr11_RP11-313I2.10	7	28		chr11_TRIM68	7	30
chr11_RP11-313I2.11	7	28		chr11_TRPC6	8	45
chr11_RP11-313I2.13	7	28		chr11_TSKU	6	72
chr11_RP11-313I2.2	7	28		chr11_TUB	8	43
chr11_RP11-313I2.5	7	28		chr11_TUT1	7	61
chr11_RP11-313I2.6	7	28		chr11_TYR	13	49
chr11_RP11-313I2.7	6	28		chr11_UBQLN3	5	43
chr11_RP11-313I2.8	7	28		chr11_UBQLNL	5	64
chr11_RP11-315O6.1	5	30		chr11_UBXN1	8	61
chr11_RP11-315O6.2	5	30		chr11_XRRA1	7	54
chr11_RP11-317J19.1	7	15		chr11_ZBTB16	6	49
chr11_RP11-31L22.3	6	15		chr11_ZC3H12C	9	16
chr11_RP11-320L11.2	6	17		chr11_ZDHHC5	17	62
chr11_RP11-338H14.1	6	28		chr11_ZNF195	9	19
chr11_RP11-347E10.1	5	26		chr11_ZNF214	10	47
chr11_RP11-356J5.12	5	24		chr11_ZNHIT2	7	33
chr11_RP11-356J5.4	5	23		chr12_AC046130.1	9	63
chr11_RP11-356J5.5	5	24		chr12_AC117372.1	9	64
chr11_RP11-358N4.3	7	28		chr12_ACRBP	8	71
chr11_RP11-358N4.5	7	28		chr12_AKAP3	12	57
chr11_RP11-358N4.6	7	28		chr12_ALG10	9	56
chr11_RP11-360K13.1	6	28		chr12_ALG10B	9	58
chr11_RP11-360K13.2	6	28		chr12_ANKRD33	6	66
chr11_RP11-379J13.1	6	28		chr12_ANKS1B	7	64
chr11_RP11-379J13.2	6	28		chr12_ARID2	13	47
chr11_RP11-37O16.3	5	29		chr12_ASB8	13	68
chr11_RP11-37O16.4	5	29		chr12_ASUN	7	63
chr11_RP11-37O16.5	5	29		chr12_ATF7IP	12	33
chr11_RP11-37O16.6	5	29		chr12_ATN1	7	68
chr11_RP11-37O16.7	5	29		chr12_B3GNT4	10	64
chr11_RP11-37O16.8	5	29		chr12_BAZ2A	6	72
chr11_RP11-382M14.1	5	29		chr12_BICD1	16	16
chr11_RP11-452H21.1	6	24		chr12_C12orf32	6	63
chr11_RP11-452H21.2	6	21		chr12_C12orf66	8	67
chr11_RP11-452H21.4	6	24		chr12_C1R	9	27
chr11_RP11-456I15.2	7	21		chr12_C1RL	14	61
chr11_RP11-482L11.1	6	25		chr12_C1S	12	33
chr11_RP11-49K4.2	6	28		chr12_CAND1	18	16
chr11_RP11-49M9.2	6	30		chr12_CAPRIN2	11	41
chr11_RP11-529A4.10	6	28		chr12_CCDC62	7	53
chr11_RP11-529A4.12	6	28		chr12_CHST11	15	38
chr11_RP11-529A4.15	6	28		chr12_DDN	10	25
chr11_RP11-529A4.4	6	28		chr12_DENND5B	14	64
chr11_RP11-529A4.5	6	28		chr12_DNAJC14	13	70
chr11_RP11-529A4.7	6	28		chr12_DNAJC22	11	69
chr11_RP11-529A4.9	6	28		chr12_DUSP16	12	68
chr11_RP11-554A11.5	8	15		chr12_EEA1	5	64
chr11_RP11-554A11.6	8	15		chr12_ELK3	9	64
chr11_RP11-573M3.3	6	24		chr12_ERC1	7	27
chr11_RP11-573M3.4	6	28		chr12_ETV6	7	68
chr11_RP11-617B3.2	5	29		chr12_FAM222A	5	53
chr11_RP11-627G1.1	6	24		chr12_FZD10	7	53
chr11_RP11-629G13.1	5	24		chr12_GALNT4	14	24
chr11_RP11-632K5.2	7	21		chr12_GALNT8	8	64
chr11_RP11-632K5.3	7	21		chr12_GAS2L3	14	64
chr11_RP11-632K5.5	6	21		chr12_GDF3	12	69
chr11_RP11-643G5.6	7	28		chr12_GLI1	8	71
chr11_RP11-644L4.1	6	28		chr12_GLIPR1	6	67
chr11_RP11-648O15.1	6	22		chr12_GPR162	9	61
chr11_RP11-64D24.2	6	24		chr12_GPR182	12	72
chr11_RP11-64D24.4	5	24		chr12_GPRC5A	15	66
chr11_RP11-659G9.1	5	21		chr12_GPRC5D	9	42
chr11_RP11-659G9.3	6	21		chr12_GRIN2B	9	63
chr11_RP11-65M17.1	5	24		chr12_HCAR1	10	48
chr11_RP11-65M17.3	5	24		chr12_HCAR2	11	72
chr11_RP11-660M18.2	5	25		chr12_HCAR3	14	73
chr11_RP11-661I21.2	6	24		chr12_HOXC11	14	62
chr11_RP11-664H7.1	8	20		chr12_HTR7P1	14	67
chr11_RP11-664H7.2	8	20		chr12_IGF1	6	64
chr11_RP11-665E10.1	6	17		chr12_IKZF4	14	59
chr11_RP11-665E10.3	6	17		chr12_INHBE	6	71
chr11_RP11-665E10.5	6	17		chr12_KCNA1	6	62
chr11_RP11-667M19.1	5	24		chr12_KCNA5	6	44
chr11_RP11-667M19.10	5	24		chr12_KCNA6	8	64
chr11_RP11-667M19.2	5	24		chr12_KCNC2	14	67
chr11_RP11-667M19.4	5	24		chr12_KCNJ8	13	64
chr11_RP11-667M19.5	5	24		chr12_KDM5A	5	69
chr11_RP11-667M19.9	5	24		chr12_KERA	10	35
chr11_RP11-672A2.1	8	19		chr12_KLHDC5	6	18
chr11_RP11-672A2.2	8	19		chr12_LDHB	6	64
chr11_RP11-672A2.3	7	19		chr12_LEMD3	10	15
chr11_RP11-672A2.4	7	15		chr12_LGR5	15	67
chr11_RP11-672A2.5	7	15		chr12_LIMA1	12	72
chr11_RP11-672A2.6	7	15		chr12_LRP6	6	68
chr11_RP11-672A2.7	7	15		chr12_LRRK2	6	60
chr11_RP11-673F18.1	8	20		chr12_MANSC1	15	28
chr11_RP11-675M1.2	5	25		chr12_MANSC4	15	15
chr11_RP11-676F20.1	8	18		chr12_MDM1	6	67
chr11_RP11-676F20.3	8	18		chr12_MED13L	7	42
chr11_RP11-677I18.3	5	29		chr12_MFSD5	12	72
chr11_RP11-677I18.4	5	29		chr12_MGAT4C	16	67
chr11_RP11-680E19.1	5	29		chr12_MLXIP	9	68
chr11_RP11-680E19.2	5	29		chr12_MON2	6	56
chr11_RP11-680H20.1	6	28		chr12_MPHOSPH9	6	33
chr11_RP11-680H20.2	6	28		chr12_NCKAP5L	6	62
chr11_RP11-680L20.1	6	22		chr12_NEUROD4	6	72
chr11_RP11-684B20.1	6	28		chr12_NFE2	9	64
chr11_RP11-685N10.1	6	28		chr12_NOP2	10	66
chr11_RP11-686G23.1	8	20		chr12_NR4A1	8	72
chr11_RP11-686G23.2	8	20		chr12_NXPH4	9	41
chr11_RP11-689N19.3	7	19		chr12_OR10A7	11	71
chr11_RP11-690D19.1	5	30		chr12_OR10P1	12	75
chr11_RP11-690D19.3	5	30		chr12_OR6C1	13	64
chr11_RP11-691F15.1	7	21		chr12_OR6C2	13	75
chr11_RP11-693N9.1	5	29		chr12_OR6C3	14	75
chr11_RP11-693N9.2	5	27		chr12_OR6C4	14	41
chr11_RP11-697H9.2	5	18		chr12_OR6C68	10	75
chr11_RP11-699F16.1	5	25		chr12_OR6C74	8	75
chr11_RP11-699F16.2	5	25		chr12_OR6C75	12	70
chr11_RP11-699F16.3	5	25		chr12_OR6C76	7	72
chr11_RP11-702H23.2	7	21		chr12_OR8S1	12	68
chr11_RP11-702H23.3	7	21		chr12_OR9K2	10	75
chr11_RP11-702H23.4	7	21		chr12_PCED1B	16	60
chr11_RP11-702H23.6	7	21		chr12_PDE3A	7	67
chr11_RP11-705O3.1	8	23		chr12_PDZRN4	6	57
chr11_RP11-707G14.1	7	21		chr12_PHLDA1	8	48
chr11_RP11-707G14.3	7	21		chr12_PKP2	6	65
chr11_RP11-707G14.6	7	21		chr12_PLEKHA8P1	17	56
chr11_RP11-707G14.7	7	21		chr12_POC1B-GALNT4	14	22
chr11_RP11-707G14.8	7	21		chr12_PPHLN1	7	60
chr11_RP11-708B6.2	5	29		chr12_PTHLH	6	69
chr11_RP11-708L7.6	5	25		chr12_PTPRB	5	67
chr11_RP11-708L7.7	5	25		chr12_RASSF9	10	41
chr11_RP11-712B9.2	6	28		chr12_REP15	9	72
chr11_RP11-713B9.1	5	24		chr12_RERG	8	66
chr11_RP11-715G18.3	6	30		chr12_RP11-1060J15.4	9	72
chr11_RP11-716D19.1	6	28		chr12_RP11-110A12.2	10	75
chr11_RP11-718B12.1	7	20		chr12_RP11-186F10.2	15	67
chr11_RP11-718B12.2	7	20		chr12_RP11-290L1.3	9	54
chr11_RP11-718B12.3	7	20		chr12_RP11-377D9.3	14	67
chr11_RP11-718B12.5	6	20		chr12_RP11-386G11.3	11	27
chr11_RP11-720D4.3	6	17		chr12_RP11-386G11.5	10	25
chr11_RP11-725K16.2	5	30		chr12_RP11-474N8.5	12	75
chr11_RP11-725K16.4	5	30		chr12_RP11-478B9.3	6	73
chr11_RP11-727A23.1	6	25		chr12_RP11-59N23.1	13	74
chr11_RP11-727A23.10	6	25		chr12_RP11-762I7.5	13	70
chr11_RP11-727A23.4	6	25		chr12_RP11-860B13.1	5	18
chr11_RP11-727A23.5	6	25		chr12_RP11-860B13.3	6	18
chr11_RP11-727A23.7	6	25		chr12_RP11-967K21.1	6	17
chr11_RP11-727A23.8	6	25		chr12_RP11-967K21.2	6	17
chr11_RP11-732A21.2	5	30		chr12_RP11-993B23.1	6	18
chr11_RP11-736K20.1	7	16		chr12_RP11-993B23.3	6	69
chr11_RP11-736K20.6	7	16		chr12_SCAF11	11	60
chr11_RP11-742N3.1	8	20		chr12_SCN8A	9	15
chr11_RP11-745I13.1	7	28		chr12_SELPLG	6	64
chr11_RP11-748H22.1	6	30		chr12_SETD1B	7	19
chr11_RP11-748H22.2	6	30		chr12_SLC35E3	7	65
chr11_RP11-755E23.3	6	28		chr12_SLC41A2	14	15
chr11_RP11-794P6.1	5	28		chr12_SP1	12	31
chr11_RP11-794P6.2	5	28		chr12_SPSB2	14	43
chr11_RP11-794P6.3	5	28		chr12_SUOX	10	72
chr11_RP11-794P6.6	5	28		chr12_TAS2R20	14	71
chr11_RP11-7I15.3	6	25		chr12_TAS2R8	17	15
chr11_RP11-7I15.4	6	25		chr12_TAS2R9	17	41
chr11_RP11-800A3.2	6	16		chr12_TESPA1	11	43
chr11_RP11-800A3.3	6	16		chr12_TMCC3	5	39
chr11_RP11-800A3.7	9	44		chr12_TMEM117	14	55
chr11_RP11-801G16.2	5	29		chr12_TMEM132B	7	31
chr11_RP11-802F5.1	8	20		chr12_TMEM132C	5	46
chr11_RP11-805J14.5	7	15		chr12_TROAP	10	68
chr11_RP11-806N19.1	5	25		chr12_U47924.11	9	61
chr11_RP11-809N8.2	6	19		chr12_USP44	13	37
chr11_RP11-809N8.4	6	19		chr12_ZBTB39	11	52
chr11_RP11-809N8.5	6	20		chr12_ZNF605	6	62
chr11_RP11-809N8.6	6	19		chr12_ZNF641	6	51
chr11_RP11-817J15.2	5	30		chr13_AKAP11	18	47
chr11_RP11-817J15.3	5	30		chr13_AKAP11-IT1	10	21
chr11_RP11-819C21.1	5	29		chr13_AKR1B1P4	10	23
chr11_RP11-81M19.1	7	28		chr13_AL135901.1	10	25
chr11_RP11-81M19.3	7	28		chr13_AL136123.1	10	23
chr11_RP11-832N8.1	5	29		chr13_AL136160.1	10	19
chr11_RP11-839D17.2	6	24		chr13_AL136218.1	10	25
chr11_RP11-839D17.3	6	24		chr13_AL136219.1	7	19
chr11_RP11-843A23.1	6	24		chr13_AL137059.1	8	17
chr11_RP11-851M3.1	6	25		chr13_AL137118.1	10	25
chr11_RP11-851M3.2	6	25		chr13_AL138696.1	10	23
chr11_RP11-856F16.2	6	28		chr13_AL138706.1	10	18
chr11_RP11-864G5.1	5	30		chr13_AL138815.1	8	18
chr11_RP11-864G5.3	5	30		chr13_AL138963.1	10	22
chr11_RP11-864N7.1	7	21		chr13_AL138999.1	10	17
chr11_RP11-864N7.2	7	21		chr13_AL139328.1	10	21
chr11_RP11-867G2.5	6	28		chr13_AL139377.1	10	19
chr11_RP11-867G2.6	6	28		chr13_AL157931.1	7	19
chr11_RP11-876F14.1	8	20		chr13_AL159977.1	7	17
chr11_RP11-882G5.1	6	28		chr13_AL161421.1	10	25
chr11_RP11-882I15.1	6	25		chr13_AL161772.1	6	18
chr11_RP11-885L14.1	8	20		chr13_AL161891.1	10	17
chr11_RP11-886D15.1	5	29		chr13_AL161898.1	10	20
chr11_RP11-89C3.1	5	28		chr13_AL162853.1	7	19
chr11_RP11-90K17.2	6	17		chr13_AL354764.1	6	20
chr11_RP11-91P24.1	6	25		chr13_AL354808.1	6	15
chr11_RP11-91P24.3	6	25		chr13_AL354833.1	10	20
chr11_RP11-91P24.5	6	25		chr13_AL354833.2	10	20
chr11_RP11-91P24.6	6	25		chr13_AL354833.3	10	20
chr11_RP11-91P24.7	6	25		chr13_AL356750.1	9	18
chr11_RP11-94P11.3	5	27		chr13_AL359538.1	8	20
chr11_RP11-94P11.4	5	27		chr13_AL359538.2	8	20
chr11_RP11-97I14.1	5	28		chr13_AL359736.1	8	20
chr11_RP11-99C10.1	6	28		chr13_AL359757.1	6	18
chr11_RP13-259F12.2	5	29		chr13_AL390071.1	8	17
chr11_RPL23AP62	5	24		chr13_AL450423.1	6	23
chr11_RPL37AP8	5	25		chr13_AL512505.1	10	19
chr11_RPL7AP57	5	25		chr13_AL512652.1	6	18
chr11_RPS12P20	6	15		chr13_AL512655.1	6	23
chr11_RPS12P21	5	24		chr13_AL590007.1	10	19
chr11_RPS2P39	5	29		chr13_AL590787.1	8	18
chr11_RPS3AP42	5	25		chr13_AL591925.1	7	15
chr11_RPS6P16	5	24		chr13_AL596092.1	8	18
chr11_RSF1-IT1	6	25		chr13_ALG11	15	23
chr11_RSF1-IT2	6	25		chr13_ALG5	10	18
chr11_SCARNA9	6	28		chr13_ALOX5AP	9	18
chr11_SESN3	6	28		chr13_ANKRD20A10P	7	19
chr11_SETP17	6	17		chr13_ANKRD20A19P	9	20
chr11_SIDT2	6	22		chr13_ANKRD26P2	10	19
chr11_SIK3-IT1	6	23		chr13_ANKRD26P3	5	17
chr11_SLC25A1P1	6	17		chr13_ANKRD26P4	10	18
chr11_SLC35F2	5	29		chr13_ARL11	15	71
chr11_SLC36A4	6	26		chr13_ARL2BPP3	10	19
chr11_SLN	5	29		chr13_ATP12A	8	63
chr11_SMARCE1P1	5	29		chr13_ATP5EP2	7	17
chr11_SNORA70E	6	21		chr13_ATP5F1P1	9	23
chr11_SNORD43	8	19		chr13_ATP7B	16	71
chr11_SNORD6	6	28		chr13_ATP8A2	8	17
chr11_snosnR66	5	24		chr13_ATP8A2P2	10	17
chr11_snoU2-30	5	24		chr13_ATP8A2P3	7	18
chr11_SRSF8	6	28		chr13_B3GALTL	11	67
chr11_ST13P10	5	24		chr13_BASP1P1	7	19
chr11_ST13P11	6	28		chr13_BRCA2	12	28
chr11_STARD10	6	15		chr13_C13orf33	9	18
chr11_STARD10-AS1	6	15		chr13_C13orf44	10	22
chr11_TAF1D	6	28		chr13_C13orf44-AS1	10	22
chr11_TAGLN	6	22		chr13_C13orf44-IT1	10	22
chr11_TEX12	5	23		chr13_C1QTNF9	8	20
chr11_THRSP	6	25		chr13_C1QTNF9-AS1	8	20
chr11_TMEM123	5	30		chr13_C1QTNF9B	9	20
chr11_TMEM126A	6	25		chr13_C1QTNF9B-AS1	9	20
chr11_TMEM126B	6	25		chr13_CAB39L	10	25
chr11_TMEM135	6	18		chr13_CALM2P3	9	20
chr11_TMPRSS5	5	24		chr13_CASC4P1	6	15
chr11_TRIM49	7	28		chr13_CCDC122	11	21
chr11_TRIM49C	6	28		chr13_CCDC168	9	46
chr11_TRIM49DP	7	28		chr13_CCDC169	10	18
chr11_TRIM49L1	7	28		chr13_CCDC169-SOHLH2	10	18
chr11_TRIM51BP	7	28		chr13_CCDC70	10	23
chr11_TRIM51EP	6	28		chr13_CCNA1	10	19
chr11_TRIM53AP	6	28		chr13_CDADC1	10	72
chr11_TRIM53BP	7	28		chr13_CDK8	7	17
chr11_TRIM64	6	28		chr13_CDKN2AIPNLP3	10	20
chr11_TRIM64B	7	28		chr13_CDX2	7	17
chr11_TRIM64DP	7	28		chr13_CENPIP1	5	21
chr11_TRIM64EP	6	28		chr13_CENPJ	16	55
chr11_TRIM77P	7	28		chr13_CHAMP1	8	51
chr11_TTC12	5	24		chr13_CHCHD2P8	8	16
chr11_UBTFL1	6	28		chr13_CKAP2	15	23
chr11_UBTFL2	7	28		chr13_CNOT4P1	5	21
chr11_UCP2	7	21		chr13_COG3	12	71
chr11_UCP3	7	21		chr13_COG6	10	19
chr11_USP28	5	24		chr13_COX17P1	10	23
chr11_VSTM5	6	28		chr13_COX4I1P2	10	23
chr11_YAP1	5	30		chr13_COX7CP1	10	25
chr11_ZC3H12C	5	18		chr13_CPB2	10	23
chr11_ZNF259	6	23		chr13_CPB2-AS1	10	23
chr11_ZW10	6	24		chr13_CRYL1	6	16
chr12_NACA	5	47		chr13_CSNK1A1L	18	71
chr12_RP11-972K6.1	6	18		chr13_CTAGE10P	10	23
chr12_ZNF84	6	49		chr13_CTAGE16P	7	24
chr13_A2LD1	12	24		chr13_CTAGE3P	9	23
chr13_ABCC4	10	25		chr13_CYCSP32	6	15
chr13_ABHD13	12	39		chr13_CYCSP33	8	20
chr13_AC000403.1	9	19		chr13_CYCSP34	10	20
chr13_ADPRHL1	15	26		chr13_CYP51P2	6	16
chr13_AL136302.1	13	26		chr13_CYSLTR2	19	70
chr13_AL138710.1	13	22		chr13_DCLK1	10	18
chr13_AL139318.1	10	24		chr13_DDX39AP1	7	19
chr13_AL139319.1	9	20		chr13_DGKH	10	21
chr13_AL139385.1	13	26		chr13_DGKZP1	10	22
chr13_AL162497.1	13	26		chr13_DHRS12	9	23
chr13_AL162571.1	7	19		chr13_DIAPH3	6	20
chr13_AL162574.1	13	25		chr13_DIAPH3-AS1	6	21
chr13_AL162711.1	14	26		chr13_DIAPH3-AS2	6	20
chr13_AL354720.1	7	19		chr13_DLEU1	10	23
chr13_AL354741.1	13	25		chr13_DLEU2	10	23
chr13_AL354806.1	10	17		chr13_DLEU7	10	23
chr13_AL355390.1	7	19		chr13_DLEU7-AS1	10	23
chr13_AL356740.1	14	26		chr13_DNAJA1P1	7	24
chr13_AL359392.1	9	19		chr13_DNAJC15	10	21
chr13_AL391384.1	7	19		chr13_EBPL	10	25
chr13_AL445204.1	13	25		chr13_EDNRB	6	52
chr13_AL583784.1	10	24		chr13_EEF1A1P3	8	16
chr13_AL603632.1	13	25		chr13_EEF1DP3	10	17
chr13_ARF4P4	10	17		chr13_EFHA1	7	19
chr13_ARGLU1	13	25		chr13_EIF4A1P5	10	18
chr13_ARHGEF7	13	26		chr13_EIF4A1P6	5	19
chr13_ARHGEF7-AS1	13	26		chr13_EIF4A1P7	8	16
chr13_ARHGEF7-AS2	13	26		chr13_ELF1	15	20
chr13_ARHGEF7-IT1	13	26		chr13_ENOX1	10	21
chr13_ATP11A	14	26		chr13_ENOX1-AS1	10	21
chr13_ATP11A-AS1	14	26		chr13_ENOX1-AS2	10	21
chr13_ATP4B	15	25		chr13_EPSTI1	10	21
chr13_ATP5G1P5	13	25		chr13_ERCC5	5	15
chr13_ATP6V1G1P7	12	24		chr13_ESD	10	24
chr13_ATXN8OS	6	16		chr13_ESRRAP1	6	15
chr13_BCAS2P3	9	20		chr13_ESRRAP2	7	19
chr13_BIVM	12	24		chr13_EXOSC8	10	18
chr13_BORA	7	18		chr13_FABP3P2	10	21
chr13_BRD7P5	10	25		chr13_FABP5P2	9	23
chr13_BRK1P2	10	21		chr13_FAM123A	9	68
chr13_BTF3P11	9	19		chr13_FAM124A	16	60
chr13_C13orf35	14	26		chr13_FAM194B	17	22
chr13_CALM2P4	11	25		chr13_FAM206BP	10	23
chr13_CARKD	13	26		chr13_FAM216B	10	21
chr13_CARS2	12	26		chr13_FAM48A	10	18
chr13_CCDC165P1	6	16		chr13_FGF9	7	19
chr13_CCDC168	13	21		chr13_FGFR1OP2P1	7	17
chr13_CCR12P	10	24		chr13_FHP1	10	21
chr13_CCT5P2	9	20		chr13_FILIP1LP1	10	22
chr13_CDC16	12	33		chr13_FKBP1AP3	10	23
chr13_CFL1P8	11	24		chr13_FLT1	10	66
chr13_CLCP2	14	23		chr13_FLT3	7	15
chr13_CLDN10	10	25		chr13_FNDC3A	10	25
chr13_CLDN10-AS1	10	25		chr13_FNTAP2	7	19
chr13_CLYBL	12	24		chr13_FOXO1	18	67
chr13_CLYBL-AS1	12	24		chr13_FREM2	13	61
chr13_CLYBL-AS2	12	24		chr13_FREM2-AS1	10	19
chr13_CLYBL-IT1	12	24		chr13_FRY	11	67
chr13_COL4A1	11	25		chr13_FRY-AS1	10	17
chr13_COL4A2	13	26		chr13_FTH1P7	7	19
chr13_COL4A2-AS1	13	26		chr13_GAMTP2	10	17
chr13_COL4A2-AS2	13	26		chr13_GAPDHP34	10	19
chr13_COMMD6	7	18		chr13_GAPDHP52	7	19
chr13_COX5BP6	12	24		chr13_GAPDHP69	8	18
chr13_CTAGE11P	7	19		chr13_GJA3	7	53
chr13_CUL4A	15	26		chr13_GJB2	10	47
chr13_CYCSP35	11	25		chr13_GJB6	13	28
chr13_DACH1	6	16		chr13_GNG5P5	10	23
chr13_DAOA	13	25		chr13_GPR12	8	17
chr13_DAOA-AS1	13	25		chr13_GRK6P1	7	19
chr13_DCT	10	23		chr13_GSX1	7	17
chr13_DCUN1D2	15	26		chr13_GTF2F2	10	22
chr13_DCUN1D2-AS1	15	26		chr13_GTF2IP3	5	21
chr13_DCUN1D2-AS2	15	26		chr13_GTF3A	8	17
chr13_DDX6P2	10	21		chr13_GUCY1B2	10	23
chr13_DHX9P1	9	19		chr13_HIST1H2APS6	10	19
chr13_DIS3	7	19		chr13_HIST1H2BPS3	7	19
chr13_DNAJC3	10	25		chr13_HMGA1P6	7	19
chr13_DNAJC3-AS1	10	25		chr13_HMGB1	9	18
chr13_DOCK9	11	25		chr13_HMGN2P39	7	24
chr13_DOCK9-AS1	11	25		chr13_HNF4GP1	6	23
chr13_DZIP1	10	25		chr13_HNRNPA1L2	9	22
chr13_EFNB2	13	25		chr13_HNRNPA1P30	5	21
chr13_ERCC5	11	32		chr13_HSPD1P9	10	19
chr13_F10	14	26		chr13_HSPH1	10	18
chr13_F10-AS1	14	26		chr13_HTR2A	15	66
chr13_F7	13	26		chr13_HTR2A-AS1	10	23
chr13_FABP5P1	7	19		chr13_IFIT1P1	10	17
chr13_FABP5P4	10	22		chr13_IFT88	6	17
chr13_FAM155A	15	25		chr13_IL17D	7	19
chr13_FAM155A-IT1	13	22		chr13_INTS6	9	22
chr13_FAM204CP	7	19		chr13_INTS6-AS1	9	23
chr13_FAM70B	15	25		chr13_IPMKP1	7	19
chr13_FARP1-AS1	11	25		chr13_IPO7P2	9	20
chr13_FARP1-IT1	11	25		chr13_IPPKP1	6	21
chr13_FGF14	12	24		chr13_IRX1P1	7	19
chr13_FGF14-AS1	12	24		chr13_ITM2B	10	24
chr13_FGF14-IT1	12	24		chr13_KARSP1	10	20
chr13_FTLP8	11	25		chr13_KATNAL1	10	18
chr13_GAPDHP22	11	25		chr13_KBTBD6	16	44
chr13_GAS6	15	25		chr13_KBTBD7	17	43
chr13_GAS6-AS1	15	25		chr13_KCNRG	10	23
chr13_GPC5	10	15		chr13_KCTD4	17	40
chr13_GPC5-AS1	10	22		chr13_KIAA0226L	12	23
chr13_GPC5-AS2	10	22		chr13_KIAA0564	10	20
chr13_GPC5-IT1	10	22		chr13_KIAA1704	10	22
chr13_GPC6	10	22		chr13_KL	16	28
chr13_GPC6-AS1	10	23		chr13_KPNA3	12	24
chr13_GPC6-AS2	10	22		chr13_KPNA3-IT1	10	23
chr13_GPR18	11	38		chr13_KRR1P1	6	16
chr13_GPR180	10	25		chr13_LACC1	10	22
chr13_GPR183	11	25		chr13_LAMTOR3P1	10	18
chr13_GRK1	15	25		chr13_LATS2	7	29
chr13_GRTP1	15	26		chr13_LATS2-AS1	5	21
chr13_GRTP1-AS1	15	26		chr13_LCP1	10	23
chr13_GYG1P2	10	17		chr13_LECT1	8	24
chr13_H2AFZP3	11	25		chr13_LHFP	10	19
chr13_H3F3BP1	6	16		chr13_LINC00283	9	46
chr13_HCFC2P1	13	26		chr13_LINC00284	10	22
chr13_HIGD1AP2	10	17		chr13_LINC00297	8	18
chr13_HMGB3P4	11	24		chr13_LINC00327	8	19
chr13_HMGB3P7	12	24		chr13_LINC00330	10	22
chr13_HMGN1P24	10	25		chr13_LINC00332	10	20
chr13_HNRNPA1P29	10	22		chr13_LINC00345	9	22
chr13_HNRNPA1P31	10	17		chr13_LINC00350	6	15
chr13_HSP90AB6P	11	22		chr13_LINC00352	8	19
chr13_HSPD1P8	9	20		chr13_LINC00356	10	22
chr13_ING1	12	26		chr13_LINC00357	8	18
chr13_IPO5	11	25		chr13_LINC00362	7	19
chr13_IRG1	9	19		chr13_LINC00365	8	18
chr13_IRS2	18	27		chr13_LINC00366	9	19
chr13_ITGBL1	12	24		chr13_LINC00371	10	23
chr13_KARSP2	14	26		chr13_LINC00372	10	23
chr13_KCTD12	9	19		chr13_LINC00378	5	19
chr13_KDELC1	12	24		chr13_LINC00398	9	18
chr13_KLF5	8	35		chr13_LINC00400	10	21
chr13_LAMP1	15	26		chr13_LINC00415	7	18
chr13_LDHBP1	15	26		chr13_LINC00422	7	19
chr13_LIG4	13	30		chr13_LINC00423	10	17
chr13_LIN28AP2	10	21		chr13_LINC00424	7	19
chr13_LINC00283	13	21		chr13_LINC00426	9	18
chr13_LINC00329	10	18		chr13_LINC00427	9	18
chr13_LINC00331	9	20		chr13_LINC00434	6	20
chr13_LINC00333	10	17		chr13_LINC00441	10	24
chr13_LINC00343	13	25		chr13_LINC00442	5	21
chr13_LINC00344	13	25		chr13_LINC00444	10	23
chr13_LINC00346	13	26		chr13_LINC00445	10	17
chr13_LINC00347	7	19		chr13_LINC00457	10	17
chr13_LINC00348	6	16		chr13_LINC00458	6	23
chr13_LINC00351	10	17		chr13_LINC00462	10	25
chr13_LINC00354	13	26		chr13_LINC00464	10	17
chr13_LINC00359	11	22		chr13_LINC00539	7	19
chr13_LINC00361	10	25		chr13_LINC00543	7	17
chr13_LINC00379	10	21		chr13_LINC00545	9	18
chr13_LINC00381	7	19		chr13_LINC00558	6	23
chr13_LINC00391	10	25		chr13_LINC00563	10	23
chr13_LINC00392	7	19		chr13_LINC00571	10	19
chr13_LINC00393	7	19		chr13_LINC00572	8	18
chr13_LINC00402	7	19		chr13_LINC00598	10	20
chr13_LINC00403	13	26		chr13_LNX2	8	17
chr13_LINC00404	13	26		chr13_LPAR6	22	40
chr13_LINC00410	10	21		chr13_LRCH1	11	72
chr13_LINC00413	9	20		chr13_LRRC63	10	23
chr13_LINC00438	10	21		chr13_MAB21L1	11	59
chr13_LINC00443	13	25		chr13_MAPK6PS3	10	20
chr13_LINC00449	10	24		chr13_MED4	10	24
chr13_LINC00452	15	25		chr13_MED4-AS1	10	24
chr13_LINC00453	15	25		chr13_MFAP1P1	9	18
chr13_LINC00454	15	25		chr13_MINOS1P1	10	17
chr13_LINC00460	13	25		chr13_MIPEP	8	20
chr13_LINC00552	15	25		chr13_MIPEPP3	7	19
chr13_LINC00565	15	25		chr13_MIR15A	10	23
chr13_LIPT1P1	12	24		chr13_MIR16-1	10	23
chr13_LMO7	9	19		chr13_MIR2276	8	18
chr13_LMO7-AS1	7	19		chr13_MIR3168	9	20
chr13_MARK2P12	7	19		chr13_MIR3169	5	19
chr13_MBNL2	11	25		chr13_MIR320D1	10	20
chr13_MCF2L	13	25		chr13_MIR3613	10	23
chr13_MCF2L-AS1	14	26		chr13_MIR4305	10	19
chr13_METTL21C	11	24		chr13_MIR4499	6	18
chr13_METTL21CP1	12	24		chr13_MIR4703	9	23
chr13_MIR1267	13	22		chr13_MIR5006	10	20
chr13_MIR17	10	21		chr13_MIR5007	6	23
chr13_MIR17HG	10	21		chr13_MIR5693	9	23
chr13_MIR18A	10	21		chr13_MIR621	10	20
chr13_MIR19A	10	21		chr13_MIR759	8	24
chr13_MIR19B1	10	21		chr13_MLNR	10	25
chr13_MIR20A	10	21		chr13_MORF4L1P4	10	20
chr13_MIR2681	12	24		chr13_MPHOSPH8	6	15
chr13_MIR3665	9	20		chr13_MRP63	7	19
chr13_MIR4306	12	24		chr13_MRPS31	10	70
chr13_MIR4500	10	21		chr13_MRPS31P2	6	15
chr13_MIR4500HG	10	21		chr13_MRPS31P3	9	23
chr13_MIR4502	13	37		chr13_MRPS31P4	9	22
chr13_MIR4705	12	24		chr13_MTCO2P3	6	23
chr13_MIR548AR	13	37		chr13_MTCO3P2	8	19
chr13_MIR548AS	10	22		chr13_MTIF3	8	17
chr13_MIR623	11	24		chr13_MTMR6	8	17
chr13_MIR92A1	10	21		chr13_MTND3P1	7	19
chr13_MOB1AP1	10	21		chr13_MTRF1	10	20
chr13_MTCYBP3	10	25		chr13_MTUS2	13	56
chr13_MTND4P1	10	17		chr13_MTUS2-AS1	8	18
chr13_MTND5P2	10	25		chr13_MTUS2-AS2	8	18
chr13_MTND5P3	10	17		chr13_N4BP2L1	10	17
chr13_MTND6P18	10	25		chr13_N4BP2L2	12	49
chr13_MYCBP2	11	16		chr13_N6AMT2	7	19
chr13_MYCBP2-AS1	9	20		chr13_NAA16	10	20
chr13_MYCBP2-AS2	9	20		chr13_NAP1L4P3	10	23
chr13_MYO16	13	26		chr13_NBEA	19	17
chr13_MYO16-AS1	13	26		chr13_NBEA-AS1	10	17
chr13_MYO16-AS2	13	26		chr13_NEK3	9	23
chr13_MZT1	7	18		chr13_NEK5	9	23
chr13_NDFIP2	9	20		chr13_NHLRC3	10	19
chr13_NDFIP2-AS1	9	20		chr13_NME1P1	7	19
chr13_NIPA2P5	9	20		chr13_NPM1P4	7	17
chr13_NUS1P4	11	25		chr13_NUDT15	10	24
chr13_OXGR1	11	36		chr13_NUFIP1	10	22
chr13_PARP1P1	13	26		chr13_NUPL1	8	17
chr13_PCCA	13	24		chr13_NUS1P2	7	19
chr13_PCCA-AS1	12	24		chr13_NUS1P3	8	20
chr13_PCID2	14	26		chr13_NXT1P1	10	19
chr13_PIBF1	7	19		chr13_OGFOD1P1	10	25
chr13_PPIAP23	10	21		chr13_OLFM4	17	65
chr13_PPIAP24	13	25		chr13_OR7E101P	10	23
chr13_PROZ	14	26		chr13_OR7E155P	10	20
chr13_PSMD10P3	7	19		chr13_OR7E36P	10	20
chr13_PTMAP5	10	17		chr13_OR7E37P	10	20
chr13_PWWP2AP1	10	17		chr13_PABPC3	14	73
chr13_RABEPKP1	6	16		chr13_PAN3	8	16
chr13_RAP2A	11	25		chr13_PAN3-AS1	8	16
chr13_RASA3	15	25		chr13_PARP4	8	20
chr13_RASA3-IT1	14	25		chr13_PCDH17	9	44
chr13_RBM26	9	20		chr13_PCDH20	12	55
chr13_RBM26-AS1	9	20		chr13_PCDH8	9	50
chr13_RIOK3P1	7	19		chr13_PCDH8P1	6	23
chr13_RN5S32	6	17		chr13_PCDH9	12	41
chr13_RN5S33	9	20		chr13_PCNPP5	11	24
chr13_RN5S35	10	22		chr13_PDS5B	11	17
chr13_RN5S36	10	25		chr13_PDX1	7	17
chr13_RN5S37	11	25		chr13_PDX1-AS1	7	17
chr13_RN5S38	13	25		chr13_PHBP13	10	17
chr13_RN5S39	13	26		chr13_PHF11	10	25
chr13_RN7SKP10	11	22		chr13_PHF2P2	5	21
chr13_RN7SKP7	11	22		chr13_PLA2G12AP2	10	19
chr13_RN7SKP9	11	25		chr13_POLR1D	10	59
chr13_RNU1-16P	15	26		chr13_POLR2KP2	10	23
chr13_RNU1-24P	12	24		chr13_POLR3KP1	7	24
chr13_RNU4-10P	7	19		chr13_POM121L13P	6	16
chr13_RNU4ATAC3P	10	22		chr13_POMP	8	16
chr13_RNU6-38	7	19		chr13_POSTN	10	19
chr13_RNU6-54	6	16		chr13_POU4F1-AS1	11	65
chr13_RNU6-61	10	17		chr13_PPIAP25	10	22
chr13_RNU6-62	10	25		chr13_PPIAP26	8	24
chr13_RNU6-66	7	19		chr13_PPIAP27	5	21
chr13_RNU6-67	10	17		chr13_PPIAP28	6	18
chr13_RNU6-72	10	17		chr13_PPP1R26P1	11	24
chr13_RNU6-77	10	17		chr13_PPP1R2P4	10	23
chr13_RNU6-79	7	19		chr13_PRDX2P1	9	18
chr13_RNU6-80	6	17		chr13_PRDX3P3	9	19
chr13_RNU6-83	11	25		chr13_PRHOXNB	8	17
chr13_RNY1P2	12	24		chr13_PRKRIRP6	7	18
chr13_RNY1P5	7	19		chr13_PROSER1	11	21
chr13_RNY1P8	7	19		chr13_PRR20A	6	23
chr13_RNY3P6	11	24		chr13_PRR20B	6	23
chr13_RNY3P7	9	20		chr13_PRR20C	6	23
chr13_RNY3P8	10	25		chr13_PRR20D	6	23
chr13_RNY4P27	10	25		chr13_PRR20E	6	23
chr13_RNY5P8	12	24		chr13_PRUNEP1	7	18
chr13_RP11-120E13.1	11	25		chr13_PSME2P2	10	25
chr13_RP11-120J20.4	13	26		chr13_PSPC1	6	15
chr13_RP11-122A8.4	11	25		chr13_PSPC1-AS1	6	15
chr13_RP11-123H22.1	12	24		chr13_PSPC1-OT1	6	15
chr13_RP11-144L2.1	14	26		chr13_PSPC1P1	5	17
chr13_RP11-151A6.4	12	24		chr13_PSPC1P2	8	20
chr13_RP11-159J2.2	7	19		chr13_PTPN2P2	9	18
chr13_RP11-173B14.5	7	19		chr13_RAC1P3	10	20
chr13_RP11-199B17.1	11	25		chr13_RAD17P2	10	25
chr13_RP11-199F6.4	15	25		chr13_RANP8	6	19
chr13_RP11-20O12.1	9	19		chr13_RASL11A	7	67
chr13_RP11-214F16.3	10	24		chr13_RB1	10	24
chr13_RP11-214F16.4	11	24		chr13_RBM22P2	9	18
chr13_RP11-240E19.1	10	17		chr13_RCBTB1	10	72
chr13_RP11-259F4.1	13	26		chr13_RCBTB2	10	25
chr13_RP11-25J23.3	10	18		chr13_RCN1P2	10	22
chr13_RP11-276G3.1	10	18		chr13_RFC3	10	17
chr13_RP11-29B2.4	12	24		chr13_RFESDP1	7	19
chr13_RP11-29G8.3	9	18		chr13_RFXAP	10	19
chr13_RP11-30L8.1	10	21		chr13_RGCC	10	20
chr13_RP11-313L9.1	13	26		chr13_RGS17P1	10	20
chr13_RP11-315H15.1	13	26		chr13_RLIMP1	9	20
chr13_RP11-315H15.2	13	26		chr13_RN5S24	5	21
chr13_RP11-315H15.3	13	26		chr13_RN5S25	7	19
chr13_RP11-318G21.3	9	20		chr13_RN5S26	10	19
chr13_RP11-332E3.2	9	19		chr13_RN5S27	10	22
chr13_RP11-332E3.4	9	19		chr13_RN5S28	10	23
chr13_RP11-365P13.3	13	26		chr13_RN5S29	10	23
chr13_RP11-366K1.1	10	21		chr13_RN5S30	7	24
chr13_RP11-397O8.4	12	24		chr13_RN5S31	5	19
chr13_RP11-450H6.3	13	26		chr13_RN7SKP1	9	18
chr13_RP11-452B18.2	10	17		chr13_RN7SKP2	10	20
chr13_RP11-460H14.1	13	26		chr13_RN7SKP3	10	22
chr13_RP11-472K17.1	11	22		chr13_RN7SKP4	10	22
chr13_RP11-484I6.6	12	24		chr13_RN7SKP5	10	23
chr13_RP11-501G7.1	10	18		chr13_RN7SKP6	6	23
chr13_RP11-51B13.1	10	21		chr13_RNASEH2B	10	23
chr13_RP11-521J24.1	10	17		chr13_RNASEH2B-AS1	10	23
chr13_RP11-531P20.1	10	17		chr13_RNF17	8	19
chr13_RP11-54H7.2	13	26		chr13_RNF219	11	53
chr13_RP11-551M15.1	13	26		chr13_RNF6	17	50
chr13_RP11-632L2.1	10	22		chr13_RNU2-6P	10	23
chr13_RP11-65D24.1	13	26		chr13_RNU2-7P	7	18
chr13_RP11-65D24.2	13	26		chr13_RNU4-9P	5	21
chr13_RP11-74A12.2	10	25		chr13_RNU5A-4P	10	17
chr13_RPL15P18	12	24		chr13_RNU6-51	5	21
chr13_RPL18AP17	6	17		chr13_RNU6-52	5	21
chr13_RPL21P107	13	26		chr13_RNU6-53	8	16
chr13_RPL21P108	7	19		chr13_RNU6-56	10	19
chr13_RPL21P109	6	17		chr13_RNU6-57	10	20
chr13_RPL21P110	6	17		chr13_RNU6-58	8	19
chr13_RPL21P111	9	20		chr13_RNU6-59	7	19
chr13_RPL21P112	10	25		chr13_RNU6-60	10	25
chr13_RPL35AP31	6	17		chr13_RNU6-63	8	17
chr13_RPL35P9	13	25		chr13_RNU6-64	9	18
chr13_RPL39P29	12	24		chr13_RNU6-65	9	23
chr13_RPL7AP61	11	25		chr13_RNU6-68	10	23
chr13_RPL7L1P12	11	25		chr13_RNU6-69	10	22
chr13_RPL7P44	9	19		chr13_RNU6-70	7	17
chr13_RPL7P45	12	24		chr13_RNU6-71	10	18
chr13_RPS10P21	6	17		chr13_RNU6-73	7	17
chr13_RPS26P47	12	24		chr13_RNU6-74	10	20
chr13_RPS6P23	11	25		chr13_RNU6-78	8	17
chr13_SCEL	9	20		chr13_RNU6-82	8	16
chr13_SCEL-AS1	9	20		chr13_RNU7-88P	7	24
chr13_SLAIN1	9	20		chr13_RNY1P1	7	17
chr13_SLC10A2	12	24		chr13_RNY1P3	8	18
chr13_SLC15A1	11	25		chr13_RNY1P4	10	17
chr13_SLITRK1	13	19		chr13_RNY1P6	9	23
chr13_SLITRK6	12	34		chr13_RNY1P7	7	24
chr13_SNORD22	8	21		chr13_RNY3P2	10	25
chr13_SNORD31	11	21		chr13_RNY3P4	7	19
chr13_SNORD44	13	26		chr13_RNY3P5	5	19
chr13_snR65	7	24		chr13_RNY3P9	10	20
chr13_SOX1	13	26		chr13_RNY4P14	10	19
chr13_SOX21	10	25		chr13_RNY4P24	9	22
chr13_SOX21-AS1	10	25		chr13_RNY4P28	6	20
chr13_SPACA7	13	26		chr13_RNY4P29	7	24
chr13_SPRY2	10	18		chr13_RNY4P30	10	23
chr13_SPTLC1P5	9	20		chr13_RNY4P31	5	19
chr13_SSR1P2	7	19		chr13_RNY4P9	10	23
chr13_STK24	11	25		chr13_RP11-101P17.10	7	19
chr13_STK24-AS1	11	25		chr13_RP11-101P17.11	7	19
chr13_TBC1D4	7	19		chr13_RP11-101P17.6	7	19
chr13_TBC1D4-AS1	7	19		chr13_RP11-124N19.3	7	19
chr13_TEX29	13	26		chr13_RP11-125I23.3	7	17
chr13_TEX30	12	24		chr13_RP11-141M1.1	10	17
chr13_TFDP1	15	25		chr13_RP11-14O22.1	9	18
chr13_TGDS	10	24		chr13_RP11-154C3.2	10	23
chr13_TM9SF2	10	24		chr13_RP11-165D7.3	10	25
chr13_TMCO3	14	25		chr13_RP11-165I9.4	6	18
chr13_TMTC4	12	24		chr13_RP11-165I9.6	6	18
chr13_TNFSF13B	13	26		chr13_RP11-165I9.8	6	18
chr13_TPP2	12	24		chr13_RP11-169O17.5	8	20
chr13_TUBGCP3	14	26		chr13_RP11-169O17.6	8	20
chr13_TULP3P1	11	22		chr13_RP11-172E9.2	10	20
chr13_TXNL1P1	10	21		chr13_RP11-175B12.2	10	23
chr13_UBAC2	11	24		chr13_RP11-179A7.2	10	17
chr13_UBAC2-AS1	11	25		chr13_RP11-187A9.3	10	20
chr13_UBAC2-IT1	11	24		chr13_RP11-189B4.5	10	23
chr13_UBBP5	10	21		chr13_RP11-189B4.6	10	23
chr13_UBE2D3P4	10	17		chr13_RP11-196P2.1	5	19
chr13_UCHL3	7	18		chr13_RP11-207N4.3	10	17
chr13_UGGT2	11	25		chr13_RP11-223E19.2	9	18
chr13_UGGT2-IT1	10	25		chr13_RP11-24H2.2	6	23
chr13_UPF3A	13	24		chr13_RP11-252M21.3	9	18
chr13_VENTXP2	10	17		chr13_RP11-252M21.6	10	18
chr14_DPPA3P2	7	21		chr13_RP11-252M21.7	10	18
chr14_EIF5	7	17		chr13_RP11-264J4.5	6	15
chr14_FOXA1	6	18		chr13_RP11-264J4.9	6	18
chr14_HSPA2	7	64		chr13_RP11-269C23.3	10	22
chr14_IRF2BPL	8	16		chr13_RP11-271M24.2	9	17
chr14_MIR4503	5	21		chr13_RP11-279N8.1	10	23
chr14_NKX2-1	9	19		chr13_RP11-279N8.3	10	23
chr14_NKX2-1-AS1	9	19		chr13_RP11-290D2.3	10	22
chr14_NKX2-8	9	19		chr13_RP11-290D2.4	10	22
chr14_OR4K1	5	18		chr13_RP11-298P3.4	19	68
chr14_PHKBP2	9	19		chr13_RP11-301J16.7	5	21
chr14_RP11-537P22.1	5	21		chr13_RP11-307O13.1	10	17
chr14_RP11-537P22.2	5	21		chr13_RP11-309I15.1	9	20
chr14_RP11-600F24.1	7	18		chr13_RP11-321C24.1	10	22
chr14_RP11-600F24.2	7	17		chr13_RP11-327P2.5	9	23
chr14_RP11-600F24.6	7	18		chr13_RP11-346L13.3	10	20
chr14_RP11-66N24.4	5	15		chr13_RP11-349O10.1	9	19
chr14_RP11-73M18.2	9	17		chr13_RP11-34F20.5	10	23
chr14_RP11-894P9.1	10	17		chr13_RP11-363G2.4	7	19
chr14_RP11-896J10.3	7	19		chr13_RP11-363G2.5	7	19
chr14_RP11-964E11.2	9	19		chr13_RP11-366O17.2	10	21
chr14_RPL29P3	9	19		chr13_RP11-366O17.3	10	21
chr14_SFTA3	8	19		chr13_RP11-37E23.5	10	17
chr14_SLC25A21	5	21		chr13_RP11-37L2.1	10	17
chr14_SNORA28	7	18		chr13_RP11-408E5.4	5	17
chr14_THTPA	5	15		chr13_RP11-408E5.5	5	17
chr15_ALPK3	6	28		chr13_RP11-408E5.6	5	21
chr15_CGNL1	7	25		chr13_RP11-428O18.4	7	17
chr15_MKRN3	9	17		chr13_RP11-432M24.4	10	25
chr15_RP11-73C9.1	9	17		chr13_RP11-442J21.1	10	22
chr16_APOBR	5	15		chr13_RP11-467D10.2	8	18
chr16_GDE1	5	17		chr13_RP11-478K15.1	10	22
chr16_HBZ	7	16		chr13_RP11-490N5.1	8	18
chr16_JMJD8	7	17		chr13_RP11-490N5.2	8	18
chr16_LA16c-313D11.10	7	16		chr13_RP11-538C21.1	7	24
chr16_LA16c-313D11.11	7	16		chr13_RP11-556N21.4	8	20
chr16_LA16c-313D11.9	7	15		chr13_RP11-569O4.7	5	21
chr16_MPG	7	16		chr13_RP11-61K9.2	7	15
chr16_NDUFB10	7	17		chr13_RP11-629E24.2	8	18
chr16_NPRL3	8	16		chr13_RP11-64P12.8	9	23
chr16_POLR3K	7	19		chr13_RP11-78J21.4	9	22
chr16_RHBDF1	7	16		chr13_RP11-81F11.3	10	17
chr16_RP11-20G6.3	5	17		chr13_RP11-90M5.1	8	18
chr16_RP11-2C24.6	5	20		chr13_RPL13AP25	6	23
chr16_RPS2	7	17		chr13_RPL18P10	10	23
chr16_SNHG9	7	15		chr13_RPL21	7	17
chr16_SNORA10	7	17		chr13_RPL23AP69	6	18
chr16_SNORA78	7	15		chr13_RPL26P34	7	24
chr16_SNRNP25	7	19		chr13_RPL27AP8	10	23
chr16_STUB1	7	16		chr13_RPL29P28	10	18
chr16_USP31	5	17		chr13_RPL31P53	6	23
chr16_Z69666.2	7	16		chr13_RPL34P26	10	23
chr16_Z69890.1	6	19		chr13_RPL34P27	7	18
chr16_ZNF629	5	19		chr13_RPL36P19	10	21
chr17_AANAT	15	35		chr13_RPL5P31	10	23
chr17_AARSD1	10	37		chr13_RPL7AP73	7	19
chr17_AATF	7	36		chr13_RPLP1P13	8	19
chr17_AATK	17	27		chr13_RPS12P23	6	21
chr17_AATK-AS1	16	28		chr13_RPS12P24	9	18
chr17_ABCA10	8	43		chr13_RPS20P32	7	17
chr17_ABCA5	8	43		chr13_RPS21P8	7	17
chr17_ABCA6	8	43		chr13_RPS28P8	10	20
chr17_ABCA8	8	41		chr13_RPS3AP44	7	17
chr17_ABCA9	8	43		chr13_RPS4XP16	9	23
chr17_ABCA9-AS1	8	43		chr13_RPS7P10	7	19
chr17_ABCC3	9	35		chr13_RPSAP54	5	21
chr17_ABHD15	10	33		chr13_RXFP2	10	18
chr17_ABI3	7	37		chr13_SACS	11	22
chr17_AC002117.1	10	37		chr13_SACS-AS1	8	19
chr17_AC002401.1	9	38		chr13_SAP18	6	21
chr17_AC002539.1	9	43		chr13_SCAND3P1	10	17
chr17_AC002539.2	9	43		chr13_SDAD1P4	8	19
chr17_AC002994.1	12	40		chr13_SERP2	10	22
chr17_AC003043.2	12	37		chr13_SERPINE3	9	71
chr17_AC003051.1	9	43		chr13_SERTM1	11	68
chr17_AC003101.1	6	35		chr13_SETDB2	10	25
chr17_AC003102.1	12	37		chr13_SGCG	7	19
chr17_AC003102.3	12	37		chr13_SHISA2	10	58
chr17_AC003104.1	9	37		chr13_SIAH3	10	23
chr17_AC003665.1	6	30		chr13_SKA3	7	66
chr17_AC003958.1	10	32		chr13_SLC25A15	10	20
chr17_AC003958.2	10	32		chr13_SLC25A15P3	8	18
chr17_AC003958.6	10	32		chr13_SLC25A30	10	22
chr17_AC004231.2	10	33		chr13_SLC25A30-AS1	10	22
chr17_AC004562.1	9	43		chr13_SLC25A5P4	6	23
chr17_AC004797.1	8	38		chr13_SLC35E1P1	7	18
chr17_AC005152.2	13	43		chr13_SLC46A3	21	16
chr17_AC005288.1	7	37		chr13_SLC7A1	8	18
chr17_AC005332.1	8	44		chr13_SLITRK5	5	41
chr17_AC005544.1	10	21		chr13_SMAD9	10	69
chr17_AC005549.1	7	34		chr13_SMAD9-AS1	10	19
chr17_AC005549.2	7	34		chr13_SMARCE1P5	10	22
chr17_AC005562.2	6	34		chr13_SMPD4P2	5	21
chr17_AC005702.1	7	44		chr13_SNORA16	10	15
chr17_AC005702.2	8	34		chr13_SNORD102	7	17
chr17_AC005702.3	8	34		chr13_SNORD116	8	15
chr17_AC005702.4	8	34		chr13_SNORD36	5	15
chr17_AC005702.5	8	34		chr13_SNRPGP11	9	23
chr17_AC005884.1	7	44		chr13_SNRPGP14	10	25
chr17_AC006050.2	6	34		chr13_SOHLH2	10	18
chr17_AC006050.3	6	34		chr13_SPATA13	10	39
chr17_AC006070.11	10	31		chr13_SPATA13-AS1	9	20
chr17_AC006070.12	10	31		chr13_SPATA2P1	6	23
chr17_AC006070.13	10	31		chr13_SPERT	12	68
chr17_AC006080.1	6	32		chr13_SPG20	10	19
chr17_AC006487.1	8	38		chr13_SPG20OS	10	19
chr17_AC006534.1	6	44		chr13_SPRYD7	10	23
chr17_AC006947.1	7	32		chr13_ST13P4	10	23
chr17_AC007114.1	7	43		chr13_ST6GALNAC4P1	6	15
chr17_AC007431.1	6	43		chr13_STARD13	16	68
chr17_AC009994.2	6	32		chr13_STARD13-AS1	10	20
chr17_AC010761.10	9	31		chr13_STARD13-AS2	10	17
chr17_AC010761.13	9	32		chr13_STARD13-IT1	10	17
chr17_AC010761.6	9	32		chr13_STOML3	10	19
chr17_AC010761.8	8	32		chr13_SUCLA2	10	24
chr17_AC010761.9	9	31		chr13_SUCLA2-AS1	9	24
chr17_AC011073.1	7	37		chr13_SUGT1	9	21
chr17_AC011193.1	7	34		chr13_SUGT1P3	10	20
chr17_AC011591.1	10	44		chr13_TARDBPP2	6	20
chr17_AC011933.1	13	42		chr13_TATDN2P3	8	19
chr17_AC011933.2	13	42		chr13_TCEAL4P1	10	19
chr17_AC015804.1	12	34		chr13_TCEB2P1	8	17
chr17_AC015815.1	15	34		chr13_TDRD3	6	19
chr17_AC015815.2	15	34		chr13_TEX26	10	18
chr17_AC015815.3	15	34		chr13_TEX26-AS1	9	18
chr17_AC015815.4	15	34		chr13_THSD1	12	53
chr17_AC015815.5	15	34		chr13_TIMM8BP1	8	18
chr17_AC015815.6	15	34		chr13_TIMM9P3	10	22
chr17_AC015815.7	15	34		chr13_TNFRSF19	8	19
chr17_AC015815.8	15	34		chr13_TNFSF11	11	21
chr17_AC015849.2	6	33		chr13_TOMM22P3	10	17
chr17_AC015923.1	8	44		chr13_TPT1	10	22
chr17_AC015936.3	11	37		chr13_TPT1-AS1	10	22
chr17_AC019349.2	10	31		chr13_TPTE2	5	17
chr17_AC019349.4	10	32		chr13_TPTE2P1	8	18
chr17_AC019349.5	10	31		chr13_TPTE2P2	8	23
chr17_AC023992.1	9	43		chr13_TPTE2P3	9	22
chr17_AC024610.1	8	34		chr13_TPTE2P6	8	20
chr17_AC024619.2	9	32		chr13_TRIM13	19	70
chr17_AC027601.1	16	29		chr13_TRPC4	10	68
chr17_AC037445.1	9	44		chr13_TSC22D1	19	43
chr17_AC055813.1	12	36		chr13_TUBBP2	10	20
chr17_AC061975.1	10	32		chr13_UBE2L5P	9	18
chr17_AC061975.2	11	32		chr13_UBL3	8	18
chr17_AC061975.3	11	32		chr13_UFM1	10	19
chr17_AC061975.4	11	32		chr13_USP12	7	17
chr17_AC061975.5	11	32		chr13_USP12-AS1	7	17
chr17_AC061975.6	11	32		chr13_USP12-AS2	7	17
chr17_AC061975.7	10	32		chr13_USP24P1	5	21
chr17_AC061975.8	11	32		chr13_USPL1	20	37
chr17_AC061975.9	10	32		chr13_UTP14C	9	23
chr17_AC067852.1	10	37		chr13_VDAC1P12	10	17
chr17_AC068014.1	16	29		chr13_VPS36	10	21
chr17_AC068014.2	16	29		chr13_WASF3	7	17
chr17_AC069363.1	7	33		chr13_WASF3-AS1	7	17
chr17_AC073508.1	10	33		chr13_WBP4	11	20
chr17_AC073624.1	16	28		chr13_WDFY2	9	23
chr17_AC079005.1	7	44		chr13_WDFY2-AS1	9	23
chr17_AC079325.5	14	42		chr13_WDR95P	10	18
chr17_AC079325.6	14	42		chr13_XPO4	5	19
chr17_AC080037.1	13	43		chr13_ZAR1L	10	17
chr17_AC084809.2	7	34		chr13_ZC3H13	11	23
chr17_AC084809.3	7	34		chr13_ZDHHC20	7	19
chr17_AC087289.1	13	31		chr13_ZDHHC20-AS1	7	19
chr17_AC087645.1	15	34		chr13_ZDHHC20-IT1	6	19
chr17_AC087645.2	15	34		chr13_ZDHHC4P1	10	21
chr17_AC087645.3	15	34		chr13_ZMYM2	15	29
chr17_AC087650.2	12	37		chr13_ZMYM2-IT1	6	16
chr17_AC090079.1	7	37		chr13_ZMYM5	13	63
chr17_AC090283.3	10	33		chr14_AC005280.1	9	17
chr17_AC090616.2	5	35		chr14_AC007182.6	17	65
chr17_AC090627.1	8	42		chr14_ACIN1	10	16
chr17_AC090699.1	15	36		chr14_ADAM20	13	21
chr17_AC091062.2	8	43		chr14_ADAM21	15	72
chr17_AC091132.1	11	37		chr14_ADAM21P1	17	59
chr17_AC091132.2	11	37		chr14_AHNAK2	9	67
chr17_AC091132.3	10	37		chr14_AJUBA	14	39
chr17_AC091133.1	8	37		chr14_AL136419.6	6	63
chr17_AC091172.1	9	37		chr14_AL161668.12	13	60
chr17_AC091177.1	6	34		chr14_AL163195.3	9	67
chr17_AC091178.1	11	34		chr14_AL356019.1	7	31
chr17_AC091199.1	12	33		chr14_AL356020.1	16	70
chr17_AC099850.1	8	44		chr14_AL359218.1	7	30
chr17_AC100787.1	13	42		chr14_APEX1	16	63
chr17_AC100788.1	16	28		chr14_BAG5	8	55
chr17_AC100791.1	16	28		chr14_BAZ1A	10	15
chr17_AC100791.2	16	27		chr14_BDKRB1	8	68
chr17_AC100793.1	10	37		chr14_BMP4	6	39
chr17_AC100793.2	10	37		chr14_BTBD6	9	44
chr17_AC100832.1	8	44		chr14_BTBD7	12	67
chr17_AC100852.1	11	32		chr14_C14orf102	8	16
chr17_AC100852.2	11	32		chr14_C14orf135	12	47
chr17_AC102948.2	7	37		chr14_C14orf169	9	17
chr17_AC103702.1	8	38		chr14_C14orf37	14	26
chr17_AC103809.1	14	41		chr14_C14orf43	7	63
chr17_AC105030.1	8	37		chr14_C14orf93	7	67
chr17_AC111155.1	7	44		chr14_CCDC88C	7	64
chr17_AC111186.1	12	42		chr14_CHD8	7	63
chr17_AC113554.1	11	44		chr14_CHMP4A	6	65
chr17_AC113554.3	10	44		chr14_CINP	10	65
chr17_AC116407.1	5	35		chr14_CTD-2292M16.8	6	20
chr17_AC124789.1	11	33		chr14_CTD-2302E22.2	18	73
chr17_AC125421.1	14	41		chr14_CTD-2335L22.4	7	34
chr17_AC126544.2	11	37		chr14_CTD-2335L22.6	7	34
chr17_AC127496.1	16	22		chr14_DDHD1	15	51
chr17_AC132872.1	16	29		chr14_DDX24	12	69
chr17_AC137723.5	16	29		chr14_DICER1	7	61
chr17_AC138150.3	10	37		chr14_DIO3	12	59
chr17_AC138150.4	10	37		chr14_DNAAF2	10	22
chr17_AC138744.2	5	26		chr14_FAM179B	11	37
chr17_AC139149.2	16	29		chr14_FAM71D	5	62
chr17_AC139530.1	15	28		chr14_FANCM	16	22
chr17_AC145343.2	8	44		chr14_FBXO34	11	34
chr17_AC174470.1	16	29		chr14_FITM1	10	53
chr17_ACBD4	11	37		chr14_FLRT2	12	52
chr17_ACE	11	44		chr14_FLVCR2	17	56
chr17_ACLY	9	37		chr14_FSCB	6	64
chr17_ACOX1	12	35		chr14_GCH1	13	38
chr17_ACSF2	9	38		chr14_GPR132	7	21
chr17_ACTG1	16	29		chr14_GPR135	8	59
chr17_ADAM11	11	37		chr14_GPR65	13	55
chr17_ADAP2	6	34		chr14_HEATR4	9	35
chr17_AFMID	14	34		chr14_HECTD1	10	53
chr17_AK4P1	6	35		chr14_HOMEZ	11	67
chr17_AKAP1	13	67		chr14_INSM2	6	45
chr17_ALDOC	10	33		chr14_IRF2BPL	7	17
chr17_ALYREF	16	29		chr14_IRF9	5	15
chr17_AMZ2	8	44		chr14_JAG2	6	21
chr17_AMZ2P1	6	32		chr14_KCNK10	11	64
chr17_ANAPC11	16	29		chr14_KCNK13	13	56
chr17_ANKFN1	7	37		chr14_KIAA0284	8	21
chr17_ANKRD13B	8	32		chr14_KIAA1737	7	64
chr17_ANKRD40	10	40		chr14_KIF26A	6	39
chr17_AP2B1	8	34		chr14_KLHL28	8	16
chr17_APOH	6	32		chr14_KLHL33	10	65
chr17_APPBP2	6	44		chr14_LINC00341	14	66
chr17_ARHGAP27	10	37		chr14_LRFN5	11	19
chr17_ARHGDIA	16	29		chr14_LRP10	6	21
chr17_ARL16	15	29		chr14_LTB4R	8	20
chr17_ARL2BPP8	7	37		chr14_MAPK1IP1L	12	53
chr17_ARL5C	11	34		chr14_MIS18BP1	14	54
chr17_ARMC7	12	42		chr14_MLH3	12	27
chr17_ASB16	12	37		chr14_NFATC4	6	37
chr17_ASIC2	8	34		chr14_NOVA1	9	57
chr17_ASPSCR1	16	29		chr14_OR10G3	10	16
chr17_ATF4P3	13	36		chr14_OR11G1P	7	31
chr17_ATP5G1	8	40		chr14_OR11G2	15	74
chr17_ATP5H	12	42		chr14_OR11H4	16	70
chr17_ATP6V0A1	9	37		chr14_OR11H5P	7	31
chr17_ATXN7L3	12	37		chr14_OR11H6	16	74
chr17_AXIN2	7	30		chr14_OR11H7	7	31
chr17_AZI1	16	28		chr14_OR4E2	12	74
chr17_B3GNTL1	16	29		chr14_OR4H12P	7	40
chr17_B4GALNT2	8	37		chr14_OR4K1	16	49
chr17_BAIAP2	16	28		chr14_OR4K13	10	30
chr17_BIRC5	12	34		chr14_OR4K14	13	56
chr17_BLMH	7	34		chr14_OR4K15	7	30
chr17_BRIP1	6	34		chr14_OR4K16P	7	30
chr17_BTBD17	13	41		chr14_OR4K17	16	74
chr17_C17orf101	16	29		chr14_OR4K2	15	69
chr17_C17orf102	9	34		chr14_OR4K3	7	39
chr17_C17orf104	7	65		chr14_OR4K5	15	59
chr17_C17orf105	11	37		chr14_OR4K6P	7	39
chr17_C17orf108	11	32		chr14_OR4L1	12	69
chr17_C17orf109	13	42		chr14_OR4M1	9	73
chr17_C17orf110	13	42		chr14_OR4N2	7	74
chr17_C17orf112	7	37		chr14_OR4N5	12	74
chr17_C17orf28	14	42		chr14_OR4Q2	7	30
chr17_C17orf47	8	34		chr14_OR4Q3	10	74
chr17_C17orf50	9	34		chr14_OR4T1P	7	31
chr17_C17orf53	10	28		chr14_OR4U1P	7	28
chr17_C17orf56	16	29		chr14_OR5AU1	8	62
chr17_C17orf58	8	44		chr14_OR6S1	9	19
chr17_C17orf62	16	29		chr14_OTX2	15	53
chr17_C17orf64	8	44		chr14_PCNX	10	59
chr17_C17orf65	12	37		chr14_PNMA1	13	73
chr17_C17orf66	6	33		chr14_PROX2	7	50
chr17_C17orf67	7	43		chr14_PSMB11	7	69
chr17_C17orf69	11	37		chr14_PTGDR	16	54
chr17_C17orf70	14	29		chr14_PTGER2	6	53
chr17_C17orf75	6	34		chr14_RAB2B	9	15
chr17_C17orf78	7	36		chr14_REC8	5	15
chr17_C17orf79	6	35		chr14_RN5S380	7	31
chr17_C17orf80	9	72		chr14_RN5S381	7	31
chr17_C17orf82	9	40		chr14_RNASE11	9	67
chr17_C17orf89	16	29		chr14_RNASE13	13	17
chr17_C17orf90	16	29		chr14_RNASE7	13	60
chr17_C17orf96	10	35		chr14_RNASE8	12	66
chr17_C17orf98	10	35		chr14_RP11-124D2.6	11	67
chr17_C17orf99	15	34		chr14_RP11-298I3.5	14	39
chr17_C1QL1	11	37		chr14_RP11-300J18.2	13	64
chr17_C1QTNF1	10	28		chr14_RP11-404P21.8	8	68
chr17_CA10	9	43		chr14_RP11-468E2.4	5	15
chr17_CA4	11	39		chr14_RP11-486O13.3	15	72
chr17_CACNG1	7	32		chr14_RP11-597A11.9	7	40
chr17_CACNG4	8	21		chr14_RP11-753D20.3	11	74
chr17_CACNG5	8	20		chr14_RP11-98N22.5	7	31
chr17_CALCOCO2	8	44		chr14_RP11-98N22.6	7	31
chr17_CANT1	14	28		chr14_RP11-998D10.1	13	17
chr17_CARD14	16	28		chr14_RP3-414A15.2	11	61
chr17_CASKIN2	13	42		chr14_RPL10L	8	75
chr17_CBX1	7	41		chr14_RTN1	12	28
chr17_CBX2	14	28		chr14_SERPINA12	10	70
chr17_CBX4	17	27		chr14_SERPINA4	5	71
chr17_CCDC103	12	37		chr14_SETD3	7	36
chr17_CCDC137	16	29		chr14_SIX6	7	51
chr17_CCDC40	16	28		chr14_SLC39A2	11	67
chr17_CCDC43	12	37		chr14_SLC8A3	12	60
chr17_CCDC47	7	44		chr14_SPTB	15	63
chr17_CCDC56	10	37		chr14_SSTR1	8	53
chr17_CCDC57	16	29		chr14_STON2	10	52
chr17_CCL1	7	34		chr14_SYNE2	15	45
chr17_CCL11	6	34		chr14_TECPR2	10	69
chr17_CCL13	6	34		chr14_TEP1	15	20
chr17_CCL14	6	33		chr14_TMEM55B	16	63
chr17_CCL15	6	33		chr14_TOX4	15	66
chr17_CCL16	6	33		chr14_TRIP11	15	63
chr17_CCL18	7	33		chr14_TRMT5	8	51
chr17_CCL2	6	34		chr14_TSHR	13	61
chr17_CCL23	6	33		chr14_TSSK4	7	65
chr17_CCL3	8	33		chr14_VRTN	8	62
chr17_CCL3L1	8	35		chr14_WDR20	9	57
chr17_CCL3L3	8	35		chr14_WDR25	11	70
chr17_CCL4	7	33		chr14_WDR89	18	58
chr17_CCL4L1	8	35		chr14_ZBTB1	14	36
chr17_CCL4L2	8	35		chr14_ZFYVE1	10	63
chr17_CCL5	6	33		chr14_ZNF839	10	66
chr17_CCL7	6	34		chr15_ABHD2	7	59
chr17_CCL8	6	34		chr15_AC015871.2	16	61
chr17_CCR7	10	33		chr15_AC026956.1	6	17
chr17_CCT6B	6	35		chr15_AC114546.1	18	39
chr17_CD300A	14	42		chr15_AKAP13	6	16
chr17_CD300C	14	42		chr15_ANKRD34C	5	67
chr17_CD300LG	12	37		chr15_ASB7	5	44
chr17_CD7	16	29		chr15_C15orf37	16	59
chr17_CDC42EP4	14	38		chr15_C15orf39	6	54
chr17_CDC6	10	36		chr15_C15orf54	13	15
chr17_CDK3	13	34		chr15_CCPG1	16	56
chr17_CDK5R1	7	33		chr15_CHRM5	14	31
chr17_CDK5RAP3	7	38		chr15_CHRNA3	8	40
chr17_CDR2L	13	42		chr15_CHRNA5	14	24
chr17_CEP112	6	32		chr15_CHST14	11	62
chr17_CEP95	6	32		chr15_CHSY1	12	62
chr17_CHAD	9	38		chr15_CILP	14	49
chr17_CHMP6	16	28		chr15_CRTC3	5	59
chr17_CISD3	10	35		chr15_CSPG4	7	30
chr17_CLTC	8	44		chr15_CTD-2026K11.1	8	32
chr17_CLTC-IT1	8	44		chr15_CYP1A2	7	41
chr17_CNP	9	37		chr15_DENND4A	15	63
chr17_CNTD1	10	37		chr15_DET1	5	47
chr17_CNTNAP1	11	37		chr15_DYX1C1-CCPG1	16	56
chr17_COG1	13	24		chr15_EXD1	11	71
chr17_COIL	8	32		chr15_FAM214A	14	58
chr17_COL1A1	9	38		chr15_FAN1	12	19
chr17_COPZ2	7	38		chr15_FRMD5	5	55
chr17_CORO6	9	32		chr15_GCNT3	13	64
chr17_COX11	7	37		chr15_GDPGP1	7	46
chr17_COX6B1P2	6	37		chr15_GJD2	10	70
chr17_CPD	6	34		chr15_GLCE	8	16
chr17_CPSF4L	13	41		chr15_GPR176	12	58
chr17_CRHR1	11	37		chr15_IL16	7	38
chr17_CRLF3	6	34		chr15_KIAA1024	6	16
chr17_CRYBA1	9	32		chr15_KLHL25	7	42
chr17_CSNK1D	16	29		chr15_LCMT2	7	21
chr17_CTB-131K11.1	7	24		chr15_LEO1	16	64
chr17_CTB-58E17.1	9	35		chr15_LINGO1	6	52
chr17_CTB-58E17.2	10	35		chr15_LINS	10	22
chr17_CTB-58E17.3	10	35		chr15_LRRK1	7	68
chr17_CTB-58E17.5	10	35		chr15_MAPKBP1	12	59
chr17_CTB-58E17.9	10	35		chr15_MEX3B	6	17
chr17_CTB-75G16.1	7	36		chr15_NDNL2	11	68
chr17_CTB-96E2.2	11	33		chr15_NEDD4	16	30
chr17_CTB-96E2.3	10	31		chr15_NPAP1	10	75
chr17_CTB-96E2.7	11	32		chr15_NR2F2	14	21
chr17_CTC-304I17.2	8	34		chr15_OR4F15	13	74
chr17_CTC-304I17.3	8	34		chr15_OR4F6	15	50
chr17_CTC-304I17.4	8	34		chr15_PEX11A	9	66
chr17_CTC-304I17.5	7	34		chr15_PIF1	12	57
chr17_CTC-462L7.1	7	37		chr15_PML	10	68
chr17_CTC-542B22.1	6	35		chr15_PPIP5K1	15	64
chr17_CTC-542B22.2	6	35		chr15_RHOV	12	37
chr17_CTD-2006K23.2	14	42		chr15_RP11-168G16.1	15	66
chr17_CTD-2008P7.1	11	32		chr15_RP11-2I17.4	6	74
chr17_CTD-2008P7.3	11	32		chr15_RP11-317G6.1	6	60
chr17_CTD-2008P7.5	11	32		chr15_RP11-326A19.5	7	60
chr17_CTD-2008P7.6	11	32		chr15_RP11-32B5.1	9	69
chr17_CTD-2008P7.7	11	32		chr15_RP11-348B17.1	12	71
chr17_CTD-2008P7.8	11	32		chr15_RP11-37C7.1	12	58
chr17_CTD-2033D24.1	7	37		chr15_RP11-505E24.2	7	69
chr17_CTD-2033D24.2	7	37		chr15_RP11-650L12.2	12	25
chr17_CTD-2047H16.2	16	28		chr15_RP11-815J21.2	6	16
chr17_CTD-2047H16.4	16	28		chr15_RYR3	13	46
chr17_CTD-2095E4.1	5	35		chr15_SEMA4B	8	48
chr17_CTD-2095E4.2	5	35		chr15_SEMA6D	10	64
chr17_CTD-2116F7.1	16	28		chr15_SENP8	6	66
chr17_CTD-2200P10.1	8	44		chr15_SERF2	13	57
chr17_CTD-2200P10.2	8	44		chr15_SLC24A1	13	42
chr17_CTD-2206N4.1	9	34		chr15_SNX33	7	32
chr17_CTD-2206N4.2	9	34		chr15_SPG11	12	23
chr17_CTD-2206N4.4	12	34		chr15_SPRED1	11	57
chr17_CTD-2244F11.2	8	37		chr15_THBS1	7	23
chr17_CTD-2267D19.2	10	33		chr15_TJP1	11	54
chr17_CTD-2267D19.3	11	33		chr15_TRIM69	11	65
chr17_CTD-2267D19.4	8	33		chr15_TRPM1	12	71
chr17_CTD-2349P21.1	5	34		chr15_UACA	11	64
chr17_CTD-2349P21.10	6	34		chr15_UBE3A	7	41
chr17_CTD-2349P21.5	6	34		chr15_VPS18	12	42
chr17_CTD-2349P21.6	6	34		chr15_ZNF592	5	49
chr17_CTD-2349P21.9	6	34		chr15_ZNF609	9	22
chr17_CTD-2350C19.1	11	33		chr15_ZNF770	18	39
chr17_CTD-2350C19.2	11	33		chr15_ZNF774	6	23
chr17_CTD-2350C19.5	11	33		chr15_ZSCAN2	7	15
chr17_CTD-2370N5.3	5	23		chr16_AC002310.11	6	24
chr17_CTD-2377D24.2	6	37		chr16_AC002550.5	5	60
chr17_CTD-2377D24.4	8	37		chr16_AC010536.1	12	62
chr17_CTD-2377D24.6	6	37		chr16_AC010547.9	10	56
chr17_CTD-2377D24.8	6	37		chr16_AC040173.1	13	35
chr17_CTD-2501B8.1	10	44		chr16_AC092143.1	12	61
chr17_CTD-2510F5.2	8	44		chr16_AC135048.13	15	17
chr17_CTD-2514K5.2	14	41		chr16_AC135050.1	9	55
chr17_CTD-2514K5.4	14	41		chr16_AC141846.4-001	18	22
chr17_CTD-2526A2.2	16	28		chr16_ADAT1	9	68
chr17_CTD-2526A2.5	16	28		chr16_ADCY9	7	33
chr17_CTD-2529O21.1	16	28		chr16_AJ003147.9	16	52
chr17_CTD-2529O21.2	16	28		chr16_AMFR	16	61
chr17_CTD-2532D12.4	14	41		chr16_ANKRD11	6	69
chr17_CTD-2532D12.5	14	41		chr16_ANKRD26P1	10	41
chr17_CTD-2535L24.2	7	30		chr16_ARMC5	5	64
chr17_CTD-2535L24.3	6	32		chr16_ATXN1L	13	68
chr17_CTD-2535P7.1	7	37		chr16_AXIN1	13	52
chr17_CTD-2535P7.2	7	37		chr16_C16orf46	14	57
chr17_CTD-2561B21.10	16	22		chr16_C16orf70	5	21
chr17_CTD-2561B21.11	16	22		chr16_C16orf88	5	60
chr17_CTD-2561B21.3	16	28		chr16_C16orf96	5	17
chr17_CTD-2561B21.4	16	28		chr16_CACNG3	7	60
chr17_CTD-2561B21.5	16	28		chr16_CDH8	5	70
chr17_CTD-2561B21.7	16	28		chr16_CDR2	14	56
chr17_CTD-2561B21.9	16	22		chr16_CDYL2	12	68
chr17_CTD-2582D11.1	14	41		chr16_CHD9	10	24
chr17_CTD-2653B5.1	6	32		chr16_CHST4	10	68
chr17_CTD-3010D24.3	13	43		chr16_CHTF8	9	51
chr17_CTD-3193K9.1	10	37		chr16_CTD-2012K14.3	10	73
chr17_CTD-3199J23.2	9	37		chr16_CTD-2012K14.4	10	73
chr17_CUEDC1	7	43		chr16_CX3CL1	13	32
chr17_CWC25	10	35		chr16_DDX28	5	43
chr17_CYB561	11	44		chr16_DNAH3	6	42
chr17_CYCSP40	15	34		chr16_DUS2L	5	44
chr17_CYGB	14	35		chr16_DYNC1LI2	13	66
chr17_CYTH1	15	34		chr16_EMP2	10	19
chr17_DCAF7	9	44		chr16_ERCC4	12	18
chr17_DCAKD	11	37		chr16_FAM65A	9	72
chr17_DCXR	16	29		chr16_FOXC2	8	63
chr17_DDX42	7	44		chr16_FOXL1	15	65
chr17_DDX5	6	32		chr16_FTSJD1	13	18
chr17_DDX52	7	32		chr16_GAN	5	67
chr17_DGKE	7	43		chr16_GFOD2	5	64
chr17_DHRS11	8	35		chr16_GRIN2A	12	28
chr17_DHRS13	8	32		chr16_HAS3	14	20
chr17_DHX40	8	44		chr16_HERPUD1	5	70
chr17_DHX58	9	37		chr16_HIRIP3	10	62
chr17_DHX8	11	36		chr16_HP	14	40
chr17_DLX3	9	38		chr16_HPR	13	30
chr17_DLX4	9	38		chr16_HS3ST2	7	57
chr17_DNAH17	15	34		chr16_HS3ST4	9	19
chr17_DNAI2	13	41		chr16_IL4R	7	55
chr17_DNAJC7	8	37		chr16_IRX3	10	68
chr17_DND1P1	11	37		chr16_ITGAX	13	57
chr17_DPRXP4	6	34		chr16_JPH3	7	18
chr17_DUS1L	16	29		chr16_KLHDC4	12	62
chr17_DUSP14	5	35		chr16_KLHL36	6	64
chr17_DUSP3	12	36		chr16_LONP2	18	20
chr17_DYNLL2	6	42		chr16_MC1R	12	61
chr17_EFCAB3	6	44		chr16_MLKL	9	67
chr17_EFCAB5	5	47		chr16_MYH11	5	53
chr17_EFTUD2	13	37		chr16_N4BP1	15	48
chr17_EIF1	8	30		chr16_NETO2	6	40
chr17_EIF4A3	15	27		chr16_NFAT5	16	19
chr17_EME1	9	40		chr16_NKD1	16	62
chr17_ENDOV	16	28		chr16_NLRC3	6	15
chr17_ENGASE	16	28		chr16_NLRC5	13	68
chr17_ENPP7	16	28		chr16_OR1F1	15	74
chr17_EPN3	9	38		chr16_OR1F2P	16	74
chr17_EPX	7	42		chr16_OR2C1	13	74
chr17_ERAL1	9	31		chr16_ORAI3	15	17
chr17_ETV4	12	36		chr16_PDP2	14	24
chr17_EVI2A	5	20		chr16_PDPR	10	43
chr17_EVI2B	6	47		chr16_PHLPP2	12	67
chr17_EXOC7	14	35		chr16_PMM2	12	57
chr17_EZH1	11	37		chr16_PRKCB	11	18
chr17_FADS6	14	42		chr16_PRR14	16	62
chr17_FAM100B	13	36		chr16_PRSS30P	7	63
chr17_FAM104A	10	73		chr16_RP11-20G6.3	7	20
chr17_FAM117A	8	38		chr16_RP11-27M24.1	10	19
chr17_FAM134C	10	37		chr16_RP11-296I10.3	10	46
chr17_FAM171A2	12	37		chr16_RP11-297M9.2	14	28
chr17_FAM187A	11	37		chr16_RP11-368N21.4	12	68
chr17_FAM195B	16	29		chr16_RP11-463O9.5	8	63
chr17_FAM20A	9	44		chr16_RP11-49C24.1	6	75
chr17_FAM222B	9	33		chr16_RP11-510M2.10	10	56
chr17_FASN	16	29		chr16_RP11-510M2.9	10	73
chr17_FBF1	13	34		chr16_RP11-566K11.2	11	59
chr17_FBXL20	8	34		chr16_RP11-566K11.4	12	61
chr17_FBXO47	9	34		chr16_RP11-63M22.2	11	68
chr17_FDXR	14	42		chr16_RP11-67A1.2	15	43
chr17_FKBP10	9	37		chr16_RPGRIP1L	7	66
chr17_FLOT2	9	32		chr16_SALL1	5	22
chr17_FMNL1	10	37		chr16_SDR42E1	9	61
chr17_FN3K	16	29		chr16_SEPHS2	7	59
chr17_FN3KRP	16	29		chr16_SF3B3	7	68
chr17_FNDC8	7	34		chr16_SH2B1	9	43
chr17_FOXJ1	14	36		chr16_SIAH1	18	20
chr17_FOXK2	16	29		chr16_SLC9A5	11	72
chr17_FOXN1	8	33		chr16_SLX4	10	56
chr17_FSCN2	16	29		chr16_SMG1	7	35
chr17_FZD2	14	28		chr16_SNN	6	59
chr17_G6PC3	12	37		chr16_SPATA2L	8	15
chr17_GAA	15	28		chr16_SPN	12	58
chr17_GALK1	12	32		chr16_SRRM2	7	19
chr17_GAST	9	34		chr16_SYT17	8	60
chr17_GCGR	16	29		chr16_TCF25	11	60
chr17_GDPD1	8	44		chr16_TIGD7	11	62
chr17_GFAP	11	37		chr16_TMC5	13	39
chr17_GGA3	14	42		chr16_TMCO7	15	67
chr17_GGNBP2	7	33		chr16_TMEM186	12	57
chr17_GHDC	8	37		chr16_TXNDC11	5	25
chr17_GIP	8	37		chr16_USP31	7	20
chr17_GIT1	8	32		chr16_ZCCHC14	9	31
chr17_GJC1	12	35		chr16_ZKSCAN2	9	24
chr17_GJD3	11	33		chr16_ZNF19	12	53
chr17_GNA13	5	32		chr16_ZNF200	13	52
chr17_GNGT2	8	37		chr16_ZNF23	10	56
chr17_GPATCH8	14	33		chr16_ZNF423	6	58
chr17_GPS1	16	29		chr16_ZNF469	9	19
chr17_GRB2	13	42		chr16_ZNF597	11	49
chr17_GRIN2C	14	42		chr16_ZNF668	9	50
chr17_GRN	12	37		chr16_ZNF747	6	24
chr17_H3F3B	12	33		chr16_ZNF768	6	25
chr17_H3F3BP2	11	33		chr16_ZNF821	11	68
chr17_HCRT	8	37		chr17_AC000003.1	16	36
chr17_HDAC5	12	37		chr17_AC002347.2	16	34
chr17_HEATR6	7	34		chr17_AC002553.1	16	33
chr17_HELZ	6	32		chr17_AC002553.4	16	33
chr17_HEXDC	16	29		chr17_AC003664.1	16	33
chr17_HEXIM1	10	37		chr17_AC004448.2	14	33
chr17_HEXIM2	10	37		chr17_AC004448.5	14	33
chr17_HGS	15	28		chr17_AC004702.2	10	21
chr17_HIGD1B	14	37		chr17_AC005224.2	15	33
chr17_HILS1	9	38		chr17_AC005224.5	15	33
chr17_HLF	7	37		chr17_AC005284.1	16	34
chr17_HMGB1P24	7	36		chr17_AC005304.1	15	33
chr17_HMGN1P28	7	44		chr17_AC005324.6	16	33
chr17_HMGN2P42	10	37		chr17_AC005324.7	16	33
chr17_HN1	13	42		chr17_AC005324.8-001	16	33
chr17_HNF1B	12	33		chr17_AC005358.1	16	34
chr17_HOXB-AS1	9	38		chr17_AC005358.3	16	34
chr17_HOXB-AS2	8	38		chr17_AC005375.1	16	33
chr17_HOXB-AS4	8	37		chr17_AC005517.3	15	33
chr17_HOXB-AS5	8	37		chr17_AC005701.1	16	34
chr17_HOXB1	8	38		chr17_AC005703.2	15	33
chr17_HOXB13	8	37		chr17_AC005703.3	15	33
chr17_HOXB2	9	38		chr17_AC005722.4	12	20
chr17_HOXB4	8	38		chr17_AC005725.1	16	34
chr17_HOXB5	8	38		chr17_AC005730.2	11	21
chr17_HOXB9	8	37		chr17_AC005772.2	15	33
chr17_hsa-mir-10a	8	38		chr17_AC005822.1	17	33
chr17_hsa-mir-142	9	43		chr17_AC005838.1	15	33
chr17_HSD17B1	10	37		chr17_AC005838.2	16	33
chr17_HSD17B1P1	10	37		chr17_AC005863.1	15	33
chr17_HSF5	9	43		chr17_AC005863.2	15	33
chr17_HSPB9	9	37		chr17_AC005971.3	17	33
chr17_ICT1	13	42		chr17_AC007952.1	14	33
chr17_IFI35	10	37		chr17_AC007952.4	14	33
chr17_IFT20	11	32		chr17_AC007952.5	14	33
chr17_IGF2BP1	8	37		chr17_AC007952.6	14	33
chr17_IGFBP4	12	36		chr17_AC008088.4	9	19
chr17_INTS2	5	38		chr17_AC013248.2	15	33
chr17_ISCA1P3	7	37		chr17_AC015726.1	16	15
chr17_ITGA2B	12	37		chr17_AC015818.11	9	20
chr17_ITGA3	9	38		chr17_AC015818.3	9	19
chr17_ITGB4	12	32		chr17_AC015818.5	8	20
chr17_ITM2BP1	11	33		chr17_AC015818.6	9	19
chr17_JMJD6	12	35		chr17_AC015842.1	15	33
chr17_KAT2A	9	37		chr17_AC015922.5	16	33
chr17_KAT7	8	37		chr17_AC015922.6	16	33
chr17_KCNH4	9	37		chr17_AC015922.7	16	33
chr17_KCNH6	10	44		chr17_AC022596.2	16	31
chr17_KCNJ16	7	44		chr17_AC022596.6	16	30
chr17_KCTD2	12	42		chr17_AC022596.7	16	31
chr17_KIAA0100	9	32		chr17_AC022816.2	15	33
chr17_KIAA0195	13	42		chr17_AC025335.1	16	39
chr17_KIF18B	11	37		chr17_AC025627.4	14	22
chr17_KIF19	14	41		chr17_AC025627.7	14	22
chr17_KIF2B	9	38		chr17_AC025627.9	9	19
chr17_KLHL10	5	37		chr17_AC026271.5	16	22
chr17_KLHL11	5	36		chr17_AC026954.6	13	15
chr17_KPNA2	8	44		chr17_AC055811.1	17	30
chr17_KRT13	10	31		chr17_AC055811.5	17	30
chr17_KRT14	11	31		chr17_AC073621.2	16	32
chr17_KRT15	10	31		chr17_AC087163.2	15	31
chr17_KRT16	10	31		chr17_AC087163.3	16	31
chr17_KRT17	10	31		chr17_AC087294.2	10	20
chr17_KRT18P55	11	32		chr17_AC087393.1	10	20
chr17_KRT19	10	32		chr17_AC087499.10	9	19
chr17_KRT20	10	33		chr17_AC087499.4	9	19
chr17_KRT222	10	33		chr17_AC087499.5	9	19
chr17_KRT223P	10	33		chr17_AC087499.7	9	19
chr17_KRT23	10	33		chr17_AC087499.8	9	19
chr17_KRT24	10	33		chr17_AC087499.9	9	19
chr17_KRT25	9	33		chr17_AC087501.1	16	37
chr17_KRT27	10	33		chr17_AC090286.2	15	24
chr17_KRT31	10	32		chr17_AC090286.4	14	33
chr17_KRT32	10	31		chr17_AC090774.2	9	19
chr17_KRT33A	11	32		chr17_AC093484.4	17	33
chr17_KRT33B	11	32		chr17_AC093484.6	17	33
chr17_KRT34	10	32		chr17_AC104024.1	17	32
chr17_KRT35	10	31		chr17_AC104024.2	17	32
chr17_KRT36	10	31		chr17_AC106017.1	14	33
chr17_KRT37	10	32		chr17_AC107982.4	15	24
chr17_KRT38	10	32		chr17_AC107983.4	16	22
chr17_KRT39	10	33		chr17_AC113189.5	15	17
chr17_KRT40	10	33		chr17_AC122129.1	16	31
chr17_KRT42P	8	30		chr17_AC126365.1	9	19
chr17_KRT9	11	31		chr17_AC126365.2	9	19
chr17_KRTAP1-1	9	33		chr17_AC126365.4	9	19
chr17_KRTAP1-3	9	33		chr17_AC129492.6	16	39
chr17_KRTAP1-4	9	33		chr17_AC135178.1	15	39
chr17_KRTAP1-5	9	33		chr17_AC135178.7	16	39
chr17_KRTAP16-1	10	31		chr17_ACAP1	13	42
chr17_KRTAP17-1	10	32		chr17_ADORA2B	18	68
chr17_KRTAP2-1	9	33		chr17_AKAP10	14	46
chr17_KRTAP2-2	9	33		chr17_AL353997.11	15	25
chr17_KRTAP2-3	9	33		chr17_AL353997.3	15	26
chr17_KRTAP2-4	9	33		chr17_AL353997.4	15	26
chr17_KRTAP2-5P	9	33		chr17_AL353997.7	15	25
chr17_KRTAP29-1	10	31		chr17_ALDH3A1	12	20
chr17_KRTAP3-1	9	33		chr17_ALDH3A2	12	17
chr17_KRTAP3-2	10	33		chr17_ALKBH5	16	31
chr17_KRTAP3-3	10	33		chr17_ALOX12B	16	39
chr17_KRTAP3-4P	9	33		chr17_ALOX15B	16	39
chr17_KRTAP4-1	10	33		chr17_ALOXE3	16	39
chr17_KRTAP4-11	10	33		chr17_AOC3	6	33
chr17_KRTAP4-12	10	33		chr17_ARHGAP44	16	33
chr17_KRTAP4-16P	10	33		chr17_ARHGEF15	16	69
chr17_KRTAP4-2	10	33		chr17_ATP1B2	14	18
chr17_KRTAP4-3	10	33		chr17_ATPAF2	15	31
chr17_KRTAP4-4	10	33		chr17_AURKB	16	39
chr17_KRTAP4-5	10	33		chr17_B9D1	13	33
chr17_KRTAP4-6	10	33		chr17_BCAS3	5	31
chr17_KRTAP4-7	10	33		chr17_BRCA1	9	32
chr17_KRTAP4-8	10	33		chr17_BRIP1	8	19
chr17_KRTAP4-9	10	33		chr17_C17orf103	10	20
chr17_KRTAP9-1	10	31		chr17_C17orf39	15	31
chr17_KRTAP9-11P	10	31		chr17_C17orf47	6	16
chr17_KRTAP9-2	10	31		chr17_C17orf48	17	32
chr17_KRTAP9-3	10	31		chr17_C17orf59	19	49
chr17_KRTAP9-4	10	31		chr17_C17orf61	13	15
chr17_KRTAP9-6	10	31		chr17_C17orf61-PLSCR3	13	16
chr17_KRTAP9-7	10	31		chr17_C17orf74	15	43
chr17_KRTAP9-8	10	31		chr17_C17orf76-AS1	17	33
chr17_KRTAP9-9	10	31		chr17_C17orf81	13	15
chr17_LASP1	5	33		chr17_C17orf84	17	32
chr17_LEPREL4	9	37		chr17_CCDC144A	16	30
chr17_LGALS3BP	16	28		chr17_CCDC144B	16	22
chr17_LGALS9	10	33		chr17_CCDC144C	9	20
chr17_LHX1	8	35		chr17_CCDC144NL	9	19
chr17_LIG3	7	34		chr17_CCDC42	16	37
chr17_LIMD2	8	44		chr17_CD68	15	17
chr17_LINC00338	15	34		chr17_CDRT1	16	33
chr17_LINC00469	14	41		chr17_CDRT15	15	33
chr17_LINC00482	13	16		chr17_CDRT15L2	9	19
chr17_LINC00483	9	42		chr17_CDRT15P1	15	33
chr17_LINC00511	13	43		chr17_CDRT15P2	16	33
chr17_LLGL2	14	42		chr17_CDRT4	16	33
chr17_LOC732538	8	44		chr17_CDRT7	15	33
chr17_LPO	9	42		chr17_CENPV	17	33
chr17_LRRC37A11P	9	34		chr17_CHD3	15	30
chr17_LRRC37A3	7	32		chr17_CHRNB1	14	43
chr17_LRRC37A4P	11	37		chr17_CLDN7	13	15
chr17_LRRC37BP1	6	34		chr17_CNTROB	16	39
chr17_LRRC45	16	29		chr17_COG1	5	29
chr17_LRRC46	7	38		chr17_COPS3	15	29
chr17_LRRC59	9	40		chr17_COTL1P2	9	19
chr17_LSM12	12	37		chr17_COX10	16	33
chr17_LUC7L3	9	43		chr17_COX10-AS1	15	33
chr17_LYZL6	6	33		chr17_CTB-104H12.4	16	36
chr17_MAFG	16	29		chr17_CTB-104H12.5	16	36
chr17_MAFG-AS1	16	29		chr17_CTB-104H12.6	16	36
chr17_MAP2K6	9	43		chr17_CTB-131K11.1	9	49
chr17_MAP3K14	10	37		chr17_CTB-187M2.1	14	33
chr17_MAP3K3	9	44		chr17_CTB-187M2.2	14	33
chr17_MARCH10	9	33		chr17_CTB-187M2.3	14	33
chr17_MBTD1	9	43		chr17_CTB-41I6.1	16	37
chr17_MED1	5	24		chr17_CTB-41I6.2	16	37
chr17_MEOX1	12	36		chr17_CTC-297N7.1	16	35
chr17_METRNL	16	29		chr17_CTC-297N7.10	16	35
chr17_METTL23	12	36		chr17_CTC-297N7.3	16	34
chr17_METTL2A	5	44		chr17_CTC-297N7.5	16	34
chr17_MFSD11	14	36		chr17_CTC-297N7.7	16	31
chr17_MGAT5B	14	34		chr17_CTC-297N7.9	16	34
chr17_MIF4GD	13	42		chr17_CTC-457L16.2	14	33
[truncated: 3,116 more rows]
