# Supplementary material for: Genomic Landscape Survey Identifies SRSF1 as a Key Oncodriver in Small Cell Lung Cancer
Source: PLoS Genet. 2016 Apr 19;12(4):e1005895. doi: 10.1371/journal.pgen.1005895 (PMC4836692; doi:10.1371/journal.pgen.1005895)
Supplement: S6 Table — (XLSX) [file pgen.1005895.s017.xlsx]

## Sheet: Sheet1
Table S6. FISH assay confirmation of WES CN calls for SRSF1
Sample ID	Gene/CEP	disomy (2 copies)	trisomy+low polysomy (>=3 copies)	SRSF1 average CN	Cappuzzo et al, 2005	WES SRSF1 CN status
11-3964	1	0.98	0.02	2.02	disomy	CN gain
11-1085	1	0.94	0.06	2.04	disomy	CN gain
11-1116	1.10753	0.96	0.04	2.06	disomy	CN gain
12-2013	0.980952	0.94	0.06	2.06	disomy	CN gain
12-738	1.06667	0.8	0.2	2.24	low trisomy	CN gain
11-1267	0.97479	0.7	0.3	2.32	low trisomy	CN gain
11-612	1.09346	0.76	0.24	2.34	low trisomy	CN gain
11-6395	1.14563	0.72	0.28	2.36	low trisomy	CN gain
09-521	1.01709	0.72	0.28	2.38	low trisomy	CN gain
08-3256	1.07627	0.44	0.56	2.54	high trisomy	CN gain
11-6872	1.016	0.46	0.54	2.54	high trisomy	CN gain
10-5484	1.07353	0.34	0.66	2.92	polysomy	CN gain
11-6215	1.10606	0.4	0.6	2.92	high trisomy	CN gain
12-1123	1.12977	0.38	0.62	2.96	polysomy	CN gain
09-4551	1.05674	0.14	0.86	2.98	polysomy	CN gain
08-3503	1.05	0.1	0.9	3.44	polysomy	CN gain
09-2375	1.53	0	1	4.06	polysomy	CN gain
10-144	1.85	0.02	0.98	3.62	polysomy	CN gain
10-6121	1.06	0.1	0.9	3.58	polysomy	CN gain
11-3377	1.19745	0	1	3.76	polysomy	CN gain
11-548	1.12258	0.08	0.92	3.48	polysomy	CN gain
11-1319	0.95	0.98	0.02	1.84	disomy	CN neutral
11-2808	1.04	0.96	0.04	2.04	disomy	CN neutral
11-4430	0.99	0.56	0.44	2.44	high trisomy	CN neutral
11-5243	1	1	0	1.82	disomy	CN neutral
11-6150	1	0.76	0.24	2.24	low trisomy	CN neutral
11-6492	1.31	0.06	0.94	3.82	polysomy	CN neutral
12-707	1.03	0.2	0.8	2.86	polysomy	CN neutral
12-814	1.12	0.02	0.98	4.28	polysomy	CN neutral
12-1353	1.03	0.94	0.06	1.94	disomy	CN neutral
12-1431	0.96	0.78	0.22	2.18	low trisomy	CN neutral
12-1662	1.11	0.1	0.9	3.54	polysomy	CN neutral
12-3716	0.59	0.84	0.16	2.16	low trisomy	CN neutral
13-3711	1.03	0.88	0.12	2.16	low trisomy	CN neutral
WES=Whole exome sequencing; CN=copy number; Cappuzzo=FISH assay calling strategy based on previous study; Gene/CEP=gene to centromere ratio
disomy (2 copies)=percentage of cells with 2 copies of SRSF1; low trisomy/disomy=CN neutral; high trisomy/polysomy=CN gain
trisomy+low polysomy (>=3 copies)=percentage of cells with >=3 copies of SRSF1
