# Supplementary material for: Genomic Landscape Survey Identifies SRSF1 as a Key Oncodriver in Small Cell Lung Cancer
Source: PLoS Genet. 2016 Apr 19;12(4):e1005895. doi: 10.1371/journal.pgen.1005895 (PMC4836692; doi:10.1371/journal.pgen.1005895)
Supplement: S7 Table — A. Kaplan-Meier analysis summary for SRSF1 DNA amplification and mRNA expression; B. Cox proportion hazard regression analysis summary for SRSF1 DNA amplification and mRNA over-expression. (XLSX) [file pgen.1005895.s018.xlsx]

## Sheet: Sheet1
Table S7A. Kaplan-Meier analysis summary for SRSF1 DNA amplification and mRNA expression
	CNV	records	events	median	0.95LCL	0.95UCL	p value
SRSF1 CN gain (matched samples)	No	16	7	36.5	22.1	NA	0.062
	Yes	6	3	17	4	NA
SRSF1 CN gain (tumor only)	No	31	14	39.6	14	NA	0.03
	Yes	43	29	17	9.1	26.1
SRSF1 CN gain (tumor + matched samples)	No	47	21	39.6	23.2	NA	0.005
	Yes	49	32	17	9.1	26.1
	≥75%	records	events	median	0.95LCL	0.95UCL	p value
All patients SRSF1 mRNA	No	36	15	39.6	22.7	NA	0.007
	Yes	12	8	11.9	5	26
Table S7B. Cox proportion hazard regression analysis summary for SRSF1 DNA amplification and mRNA over-expression
SRSF1 CN gain (tumor + matched samples)	Variables	coef	HR	HR SE	p
	SRSF1 CNV amp	0.736585	2.08879	0.611772	0.012
	Age	0.007843	1.00787	0.0158329	0.618
	Gender	0.747741	2.11222	0.768265	0.04
	Tumor Stage	0.654843	1.92484	0.430704	0.003
	Chemotherapy	0.541528	1.71863	0.692979	0.179
All patients SRSF1 mRNA	Variables	coef	HR	HR SE	p
	SRSF1 mRNA >75%	0.992192	2.69714	1.34594	0.047
	Age	0.0048314	1.00484	0.0225904	0.83
	Gender	-0.182137	0.833487	0.581875	0.794
	Tumor Stage	1.4158	4.11978	2.02449	0.004
	Chemotherapy	0.119166	1.12656	0.678547	0.843
