# Supplementary material for: Genomic Landscape Survey Identifies SRSF1 as a Key Oncodriver in Small Cell Lung Cancer
Source: PLoS Genet. 2016 Apr 19;12(4):e1005895. doi: 10.1371/journal.pgen.1005895 (PMC4836692; doi:10.1371/journal.pgen.1005895)
Supplement: S9 Table — (XLSX) [file pgen.1005895.s020.xlsx]

## Sheet: Sheet1
Table S9. Gene expression (RNASeq) of top up/down regulated genes between 48 tumor and 6 normal samples
Probe_ID	gene	baseMean	baseMean_Tumor	baseMean_Normal	foldChange*	log2FoldChange	pval	padj
44810	SFTPC	609.666	4286.87	159.396	0.0371824	-4.74923	3.1548e-08	1.48527e-05
26259	PGC	61.2324	429.314	16.1612	0.0376442	-4.73143	2.55509e-10	3.26056e-07
30518	RP11-114H24.5	31.711	213.416	9.46147	0.0443336	-4.49546	2.39184e-07	6.82265e-05
44806	SFTPA1	951.358	6351.61	290.103	0.0456739	-4.45249	7.76869e-10	7.78687e-07
26529	PLA2G4F	49.5834	325.851	15.7547	0.0483493	-4.37036	6.93426e-10	7.15439e-07
44807	SFTPA2	1592.08	10291	526.904	0.0512003	-4.2877	5.81731e-08	2.32894e-05
9546	CAV1	105.785	655.091	38.5226	0.0588049	-4.08792	8.31454e-12	2.23994e-08
5237	AGER	142.429	864.103	54.061	0.0625631	-3.99854	3.47273e-15	8.41997e-11
9326	CA4	7.39124	44.0726	2.89964	0.0657924	-3.92594	1.1655e-10	1.79587e-07
15809	FOSB	897.61	5313.71	356.864	0.0671591	-3.89627	0.000785036	0.0366391
14951	FAM107A	72.9201	431.28	29.0393	0.0673327	-3.89255	8.11518e-11	1.40543e-07
34279	RP11-325F22.5	6.86205	40.4739	2.74632	0.0678541	-3.88142	1.08172e-06	0.000228064
17253	HBA2	50.7217	296.9	20.5774	0.0693076	-3.85084	6.29411e-06	0.000903139
44555	SDPR	69.0166	403.753	28.0284	0.0694197	-3.84851	1.10739e-13	7.67134e-10
37127	RP11-475O23.2	6.31937	36.8222	2.58434	0.0701844	-3.83271	1.51173e-06	0.000298967
8272	BTNL9	113.18	659.449	46.2899	0.0701948	-3.83249	3.98341e-12	1.20727e-08
13300	CYP4B1	64.5251	374.344	26.5881	0.0710257	-3.81552	1.86089e-14	1.89123e-10
45395	SLC6A4	69.1508	400.998	28.5164	0.0711136	-3.81373	0.000419761	0.0236137
14650	EPAS1	707.463	4090.16	293.255	0.0716977	-3.80193	8.90626e-09	5.39853e-06
41267	RP11-864I4.3	3.30576	19.0281	1.38057	0.0725546	-3.78479	2.54475e-05	0.00284331
28262	RGCC	44.2656	254.659	18.5031	0.0726581	-3.78273	3.81016e-08	1.72675e-05
18157	ICAM1	189.576	1077	80.912	0.0751274	-3.73452	1.33515e-06	0.000270896
11332	CSRNP1	128.235	727.408	54.8669	0.075428	-3.72876	3e-09	2.19838e-06
6552	ANKRD1	14.5288	81.7713	6.295	0.076983	-3.69932	0.00077149	0.036181
49230	UPK3B	19.6035	109.875	8.5498	0.0778138	-3.68383	3.24158e-06	0.000545801
36029	RP11-417N10.3	2.39243	13.3865	1.04622	0.0781543	-3.67753	0.000406232	0.0230667
15567	FCN3	12.4895	68.9632	5.57436	0.080831	-3.62895	1.41577e-05	0.001774
10610	CLEC3B	8.79881	48.4553	3.94292	0.0813722	-3.61932	6.77041e-05	0.00615967
19038	ITLN2	7.14268	39.243	3.21203	0.0818498	-3.61088	8.19618e-05	0.00698505
45263	SLC34A2	389.128	2137.6	175.03	0.0818819	-3.61031	3.72119e-10	4.29638e-07
44556	SDR16C5	14.0404	76.9085	6.34232	0.0824659	-3.60006	3.70386e-05	0.00388761
17254	HBB	79.8917	434.358	36.4877	0.0840037	-3.5734	3.3434e-07	9.21183e-05
5071	ADRB2	14.432	78.3747	6.60231	0.0842403	-3.56935	2.7687e-11	5.77872e-08
44811	SFTPD	43.2622	234.816	19.8066	0.0843498	-3.56747	1.22087e-06	0.000248749
13149	CXCL2	47.7696	257.873	22.0427	0.0854787	-3.54829	1.08753e-07	3.78018e-05
16818	GPRC5A	297.507	1605.84	137.302	0.0855014	-3.54791	1.2197e-12	4.52968e-09
10575	CLDN18	84.3133	454.361	39.0013	0.0858377	-3.54224	9.94573e-08	3.57251e-05
46816	SUSD2	88.0734	469.471	41.3716	0.0881237	-3.50433	2.24946e-14	1.89123e-10
11295	CSF3	27.3276	145.271	12.8856	0.0887008	-3.49491	1.12741e-07	3.85001e-05
17252	HBA1	41.2994	218.748	19.5711	0.0894688	-3.48247	6.31025e-05	0.00586201
23946	NAPSA	61.7407	326.844	29.279	0.0895808	-3.48067	4.05964e-09	2.77268e-06
12719	CTD-2531D15.4	36.1187	191.012	17.1521	0.0897958	-3.47721	0.000477837	0.0256629
14274	EDN1	23.4133	122.892	11.2322	0.0913988	-3.45168	3.82326e-09	2.64853e-06
5070	ADRB1	11.9412	62.4223	5.75984	0.0922721	-3.43796	1.40233e-07	4.6008e-05
17941	HPGD	14.8765	77.691	7.18489	0.0924803	-3.43471	6.68694e-07	0.000161325
44459	SCGB1A1	64.2366	334.844	31.101	0.0928821	-3.42846	0.000722879	0.0345358
28950	RNASE1	64.9804	336.663	31.7131	0.0941986	-3.40815	8.91112e-13	3.92835e-09
23214	MRC1L1	7.21452	37.3295	3.52696	0.0944818	-3.40382	3.8238e-07	0.000101031
6696	AOC3	77.552	400.583	37.9971	0.0948544	-3.39814	2.02223e-12	6.53746e-09
27618	PTPRB	191.999	985.683	94.8133	0.0961904	-3.37796	9.92188e-16	4.81132e-11
45452	SLCO2A1	104.075	534.207	51.4054	0.0962274	-3.37741	5.25688e-12	1.5e-08
11951	CTC-558O2.2	5.75824	29.2526	2.88137	0.0984995	-3.34374	2.2109e-05	0.00254732
44804	SFTA2	10.3773	52.6821	5.19713	0.0986508	-3.34153	1.06609e-05	0.00140863
16702	GPIHBP1	16.9582	85.8996	8.51645	0.0991443	-3.33433	1.22213e-10	1.79587e-07
24066	NDNF	36.0824	182.558	18.1467	0.0994021	-3.33058	9.3e-08	3.36394e-05
3754	AC098617.2	7.37768	37.3011	3.71359	0.0995572	-3.32833	1.51633e-07	4.80589e-05
13134	CX3CL1	59.4562	297.375	30.3232	0.10197	-3.29379	7.767e-06	0.00107304
13795	DLC1	164.105	820.025	83.7885	0.102178	-3.29084	1.20065e-10	1.79587e-07
19050	ITPKC	123.072	613.586	63.0087	0.102689	-3.28364	7.39461e-06	0.00103337
47198	TCF21	46.3907	230.158	23.8886	0.103792	-3.26823	1.04133e-08	6.08388e-06
45327	SLC39A8	54.696	270.346	28.2899	0.104644	-3.25644	2.86005e-11	5.77872e-08
44926	SHROOM4	116.067	570.559	60.4152	0.105888	-3.23939	1.94992e-14	1.89123e-10
18734	IL1RL1	46.9101	230.447	24.4362	0.106038	-3.23734	3.45516e-07	9.43472e-05
15766	FMO2	58.0864	284.788	30.327	0.10649	-3.23121	1.35949e-08	7.24443e-06
49482	VIPR1	102.894	503.395	53.853	0.10698	-3.22459	1.22835e-08	6.61837e-06
21515	MFAP4	137.371	671.081	72.0184	0.107317	-3.22005	1.58313e-09	1.30117e-06
10046	CDH5	86.6694	421.302	45.694	0.108459	-3.20478	1.51598e-11	3.3415e-08
47374	TGFBR2	122.689	594.665	64.896	0.10913	-3.19588	1.19543e-11	3.051e-08
47959	TNNC1	6.152	29.689	3.26993	0.110139	-3.1826	4.30023e-06	0.000664098
4931	ACVRL1	68.7848	331.408	36.6269	0.110519	-3.17763	2.34005e-14	1.89123e-10
44809	SFTPB	2001.49	9615.99	1069.1	0.111179	-3.16904	3.73311e-08	1.70779e-05
44452	SCEL	20.6136	98.8823	11.0296	0.111543	-3.16433	6.83871e-09	4.19776e-06
33507	RP11-286E11.1	17.4108	82.9458	9.38613	0.11316	-3.14357	1.93826e-10	2.54e-07
39533	RP11-664I21.6	6.97874	33.23	3.7643	0.11328	-3.14203	6.34137e-06	0.000907097
39960	RP11-702H23.6	6.65857	31.555	3.61002	0.114404	-3.12779	1.05508e-06	0.000225376
16724	GPR116	175.811	833.034	95.3342	0.114442	-3.12731	1.35706e-11	3.29033e-08
44694	SERPINA1	101.124	479.069	54.8452	0.114483	-3.1268	7.81127e-13	3.78784e-09
49803	WIF1	12.0865	57.2256	6.55922	0.11462	-3.12506	1.40419e-07	4.6008e-05
25818	PAPSS2	35.3008	167.036	19.17	0.114766	-3.12324	1.18907e-10	1.79587e-07
14766	ESAM	55.6067	262.815	30.2343	0.11504	-3.11979	1.07569e-09	9.84191e-07
44310	S1PR1	40.0746	189.08	21.829	0.115449	-3.11468	3.71263e-11	6.92434e-08
20838	LRRC32	71.9126	339.245	39.1781	0.115486	-3.11421	0.000109962	0.00878462
24234	NFKBIA	179.134	842.621	97.8902	0.116173	-3.10565	4.83468e-08	2.02106e-05
50140	Z98256.1	74.2812	349.336	40.601	0.116223	-3.10503	6.91093e-07	0.000165903
16571	GNG11	6.31474	29.6888	3.45261	0.116293	-3.10416	1.90064e-05	0.00224794
45024	SLC11A1	111.919	523.834	61.4809	0.117367	-3.0909	0.000787184	0.0366795
13830	DMBT1	135.279	631.716	74.4908	0.117918	-3.08414	1.27404e-07	4.29033e-05
47874	TMPRSS2	51.5031	239.941	28.4291	0.118484	-3.07724	1.16246e-12	4.52968e-09
15468	FBLN5	52.2626	242.809	28.9304	0.119149	-3.06916	2e-09	1.56336e-06
23400	MSLN	19.4947	90.5237	10.7973	0.119276	-3.06762	4.03041e-08	1.79305e-05
44618	SEMA3G	22.1764	102.796	12.3046	0.119699	-3.06252	1.06413e-05	0.00140863
9967	CD93	137.547	637.422	76.3383	0.119761	-3.06177	6.76121e-10	7.12749e-07
46465	SRPX	10.4834	48.5531	5.82176	0.119905	-3.06004	0.00124752	0.0496321
6446	ALOX15B	30.6631	141.845	17.0491	0.120195	-3.05655	1.33495e-07	4.46443e-05
19632	KLF4	97.9148	452.318	54.5185	0.120531	-3.05252	0.00014213	0.0107522
47133	TBX4	23.2429	107.221	12.9598	0.12087	-3.04847	2.08634e-08	1.06495e-05
26146	PEBP4	10.4389	48.0248	5.83654	0.121532	-3.04059	5.97857e-06	0.00087587
14121	DUOXA1	57.0174	261.904	31.9293	0.121913	-3.03608	1.13191e-08	6.38241e-06
15696	FIGF	9.69401	44.3831	5.44637	0.122713	-3.02664	1.12014e-06	0.000235141
42411	RP3-510L9.1	16.5802	75.8283	9.32529	0.122979	-3.02352	3.41638e-09	2.43628e-06
29423	RP1-127D3.4	6.2562	28.6015	3.52005	0.123072	-3.02242	1.61767e-06	0.000312527
23096	MMP19	181.392	828.771	102.121	0.12322	-3.02069	0.000256347	0.0164211
10627	CLIC3	6.48702	29.4887	3.67049	0.124471	-3.00612	8.13094e-06	0.0011138
20270	LGI3	18.6037	84.467	10.5388	0.124768	-3.00267	2.68945e-09	2.00641e-06
14278	EDNRB	27.9319	126.772	15.829	0.124862	-3.00159	3.62503e-07	9.8204e-05
9103	C4BPA	19.3351	87.5066	10.9876	0.125563	-2.99351	1.47888e-08	7.795e-06
36539	RP11-446J8.1	5.91078	26.6966	3.36558	0.126068	-2.98773	6.67184e-07	0.000161325
15832	FOXF1	21.1998	95.7452	12.0718	0.126083	-2.98756	1.84217e-05	0.00219485
15060	FAM162B	3.13803	14.143	1.79048	0.126598	-2.98168	0.000253432	0.016299
15673	FGFR4	22.6906	102.229	12.9512	0.126689	-2.98064	7.43829e-07	0.00017267
44164	RRAS	29.9476	134.784	17.1105	0.126948	-2.97769	1e-09	9.72052e-07
50166	ZBTB16	260.916	1173.09	149.221	0.127203	-2.9748	2.65887e-05	0.0029572
23106	MMP28	3.71048	16.5819	2.13439	0.128718	-2.95771	3.67119e-06	0.000599045
39001	RP11-613D13.8	13.2635	59.1863	7.64027	0.129088	-2.95357	3.99095e-06	0.00063871
49629	VWF	358.477	1599.56	206.508	0.129103	-2.95341	1.15518e-10	1.79587e-07
17874	HOPX	18.7092	83.4018	10.7876	0.129345	-2.9507	2.36561e-09	1.79239e-06
21142	MAOA	38.0834	169.512	21.9902	0.129727	-2.94645	6.69228e-09	4.16054e-06
45496	SMAD6	15.8724	70.6324	9.16708	0.129786	-2.9458	4.3341e-07	0.000111792
6	A2M	657.303	2920.63	380.161	0.130164	-2.9416	1.48221e-07	4.72865e-05
6595	ANKRD29	12.5347	55.6594	7.25414	0.130331	-2.93975	6.65407e-08	2.5407e-05
4796	ACADL	16.8906	74.9065	9.78663	0.130651	-2.93621	1.14607e-06	0.000237501
20324	LIMS2	80.979	358.314	47.0196	0.131224	-2.92989	5.91795e-10	6.52212e-07
47490	TIMP3	445.052	1968.91	258.457	0.13127	-2.92939	1.73727e-08	9.05848e-06
7232	AQP1	110.162	486.085	64.1306	0.131933	-2.92212	6.54808e-07	0.000160369
29375	ROS1	72.0003	317.51	41.9378	0.132083	-2.92048	2.759e-06	0.000482998
46714	STX11	15.2748	67.2059	8.91586	0.132665	-2.91414	3.55584e-05	0.00375664
8455	C10orf10	322.025	1416	188.068	0.132816	-2.91249	7.02381e-06	0.000992999
10596	CLEC14A	23.7148	104.02	13.8816	0.133451	-2.90562	8.52122e-08	3.13039e-05
47981	TNS1	868.421	3804.56	508.895	0.133759	-2.90229	6.70776e-13	3.61414e-09
12087	CTD-2033D15.1	24.8564	108.616	14.6001	0.134419	-2.89519	9.68e-06	0.00129312
27384	PRX	23.3065	101.758	13.7002	0.134635	-2.89287	5.11397e-08	2.10158e-05
24153	NEDD9	234.79	1022.15	138.379	0.135381	-2.8849	4.74626e-13	2.87695e-09
5279	AHNAK	1711.02	7445.47	1008.84	0.135497	-2.88367	4.25666e-09	2.86686e-06
43934	RPS12P5	2.15344	9.36701	1.27015	0.135598	-2.88259	0.00114237	0.0469742
15803	FOLR1	22.9403	99.4583	13.5707	0.136446	-2.87359	0.000487811	0.0261092
46648	STEAP4	64.0055	277.453	37.869	0.136488	-2.87315	4.83552e-10	5.45312e-07
7636	ATOH8	38.8868	168.328	23.0369	0.136857	-2.86925	2.28088e-08	1.15213e-05
19625	KLF15	17.1099	73.7779	10.1709	0.137859	-2.85874	2.5881e-06	0.000458036
9547	CAV2	43.2968	186.501	25.7616	0.138132	-2.85589	2.38921e-08	1.19441e-05
9969	CD97	87.8778	377.929	52.3612	0.138548	-2.85154	5.16625e-09	3.38543e-06
16733	GPR133	90.9865	389.589	54.423	0.139693	-2.83966	1.30775e-12	4.52968e-09
1183	AC008440.5	83.8618	357.801	50.3182	0.140632	-2.83001	0.000941344	0.0413101
40577	RP11-76C10.5	8.42434	35.9396	5.05513	0.140656	-2.82975	1.79544e-06	0.000340096
10629	CLIC5	60.6374	258.155	36.4517	0.141201	-2.82418	1.59888e-10	2.21523e-07
20106	LAMP3	118.255	502.759	71.173	0.141565	-2.82047	6.64755e-08	2.5407e-05
16837	GPX3	183.091	778.185	110.223	0.141641	-2.81969	1.26645e-09	1.09666e-06
21236	MARCO	18.8666	80.0309	11.3771	0.142158	-2.81443	1.05471e-05	0.00140123
26160	PER1	320.665	1356.18	193.867	0.14295	-2.80642	1.45e-07	4.65547e-05
44830	SGMS2	41.0827	173.484	24.8704	0.143358	-2.8023	1.43052e-09	1.217e-06
6455	ALPL	77.1668	325.039	46.8152	0.14403	-2.79556	1.66082e-05	0.00201846
13214	CYBRD1	81.6069	342.403	49.6727	0.145071	-2.78517	4.48937e-08	1.92654e-05
47602	TMEM100	24.1118	101.143	14.6794	0.145135	-2.78453	0.00015284	0.011298
19312	KCNJ15	32.7565	137.067	19.9838	0.145795	-2.77798	1.47374e-11	3.3415e-08
13323	CYP4Z2P	13.6029	56.865	8.30548	0.146056	-2.77541	5.45667e-05	0.00522935
50313	ZFP36	778.868	3250.65	476.201	0.146494	-2.77108	0.000190359	0.0131743
315	AC003991.3	6.38173	26.611	3.90468	0.146732	-2.76875	1.12542e-06	0.000235232
15875	FPR1	6.46863	26.9252	3.96374	0.147213	-2.76402	7.19555e-05	0.00637892
27893	RAMP3	11.0376	45.7583	6.78606	0.148302	-2.75339	4.70881e-06	0.000718048
7308	ARHGAP31	120.196	498.107	73.9215	0.148405	-2.75239	3.5724e-10	4.29638e-07
47276	TEK	30.8606	127.857	18.9835	0.148475	-2.75171	3.86199e-07	0.00010123
44287	S100A10	37.6406	155.8	23.1722	0.148731	-2.74923	1.68498e-07	5.20434e-05
47985	TNXB	184.396	763.018	113.544	0.148809	-2.74847	6.60699e-09	4.16054e-06
45077	SLC19A3	8.77755	36.2492	5.41367	0.149346	-2.74327	0.00018109	0.0127823
11296	CSF3R	128.463	529.888	79.3087	0.149671	-2.74013	2e-09	1.56282e-06
42292	RP3-425P12.4	11.2368	46.3256	6.9402	0.149814	-2.73876	4.81539e-05	0.00471734
24442	NOTCH4	195.689	806.141	120.94	0.150023	-2.73674	3.0959e-11	6.00506e-08
6943	AP001189.4	15.521	63.8986	9.59717	0.150194	-2.7351	9.02001e-05	0.00755396
14149	DUSP6	76.2005	313.133	47.1884	0.150698	-2.73027	2.81695e-10	3.50255e-07
61	ABCA3	348.566	1430.01	216.145	0.151149	-2.72595	5.81403e-09	3.70966e-06
6392	ALDH2	23.5445	96.5408	14.6062	0.151295	-2.72456	1.157e-06	0.00023875
18778	IL6	23.0978	94.6649	14.3345	0.151423	-2.72334	0.00097233	0.0422115
19628	KLF2	43.1984	177.029	26.8109	0.151449	-2.72309	5.68309e-05	0.00538251
46618	STARD13-AS2	6.89212	28.1258	4.29208	0.152603	-2.71214	4.07311e-05	0.00419949
17597	HLA-E	335.204	1356.31	210.171	0.154957	-2.69006	1.06522e-09	9.84191e-07
47407	THBD	32.5359	131.544	20.4124	0.155175	-2.68803	0.000275487	0.0172413
20195	LDB2	61.2649	247.389	38.4742	0.155521	-2.68482	3.06388e-09	2.21752e-06
10967	CPAMD8	47.7509	192.766	29.994	0.155599	-2.6841	1.18958e-09	1.068e-06
21887	MIR22HG	33.1015	132.804	20.893	0.157323	-2.6682	1.56344e-05	0.00192422
27559	PTGS2	35.6713	142.954	22.5346	0.157635	-2.66534	1.58334e-06	0.000307117
20903	LRRK2	178.401	714.882	112.71	0.157662	-2.66509	4.24839e-05	0.00433712
23763	MYCT1	13.6115	54.4746	8.60782	0.158015	-2.66186	4.2e-08	1.83529e-05
47918	TNFRSF10D	22.5263	90.0982	14.2522	0.158185	-2.66032	0.000577016	0.0295089
49630	VWFP1	8.63816	34.5268	5.46812	0.158373	-2.6586	2.69854e-05	0.00299446
14625	ENPP2	54.9116	219.207	34.7938	0.158726	-2.65539	0.000381631	0.022031
23740	MYADM	248.178	990.13	157.327	0.158896	-2.65385	1.58273e-05	0.0019395
26407	PIGR	154.176	615.045	97.7429	0.15892	-2.65363	0.000104539	0.00850998
47626	TMEM125	26.1532	104.275	16.5873	0.159074	-2.65223	1.51193e-05	0.00187032
14584	EMP1	189.124	754.048	119.95	0.159074	-2.65223	0.000112825	0.00899855
11289	CSF1	64.1947	255.653	40.7508	0.159399	-2.64929	1.2841e-05	0.00164524
33423	RP11-27M24.1	88.2396	350.315	56.1487	0.160281	-2.64133	4.56355e-07	0.000117088
14884	F2RL3	18.2471	72.2882	11.6298	0.160882	-2.63593	1.41671e-07	4.61068e-05
15808	FOS	551.2	2179.89	351.769	0.16137	-2.63156	0.000236911	0.0155668
38245	RP11-54A4.2	50.6084	200.123	32.3005	0.161403	-2.63126	3.71e-07	9.93885e-05
7337	ARHGEF15	43.6175	171.851	27.9154	0.162439	-2.62203	2.72e-07	7.58065e-05
10278	CES1	17.7187	69.7982	11.3416	0.162491	-2.62156	0.000150093	0.0111289
4992	ADAMTS8	15.9197	62.6092	10.2027	0.162958	-2.61743	4.5667e-08	1.94253e-05
8773	C19orf33	5.95931	23.4344	3.8195	0.162987	-2.61717	0.000758132	0.035762
9369	CACNA2D2	173.135	680.52	111.006	0.163119	-2.616	5.29206e-09	3.42163e-06
18784	IL7R	106.776	418.83	68.5659	0.163708	-2.6108	3.78233e-07	0.000100776
29359	ROBO4	82.7248	324.258	53.1493	0.16391	-2.60902	1.49791e-09	1.25236e-06
7649	ATP13A4	69.4802	272.187	44.6589	0.164074	-2.60758	1.2e-08	6.522e-06
9406	CALCRL	30.8016	120.607	19.8051	0.164212	-2.60637	2.379e-06	0.000428862
44726	SERPING1	186.115	727.717	119.796	0.164619	-2.6028	1.1864e-08	6.522e-06
9944	CD55	115.135	450.125	74.116	0.164657	-2.60247	6.22463e-11	1.11794e-07
15932	FSTL3	39.1749	152.9	25.2494	0.165136	-2.59827	4.41387e-08	1.91105e-05
49472	VGLL3	46.6962	181.83	30.1492	0.165809	-2.5924	1.37224e-10	1.95713e-07
18775	IL4R	124.567	484.32	80.5159	0.166245	-2.58861	1.68049e-10	2.26362e-07
44606	SELENBP1	96.0779	373.407	62.1192	0.166358	-2.58764	5.58745e-08	2.25789e-05
24644	NTN4	46.478	179.395	30.2024	0.168357	-2.5704	6.43555e-05	0.00592168
21174	MAP3K8	32.9088	126.997	21.3878	0.168411	-2.56994	5.54874e-07	0.000138696
14390	EHD2	103.744	399.908	67.4785	0.168735	-2.56717	3.6566e-07	9.85088e-05
16294	GCOM1	3.41565	13.1649	2.22187	0.168773	-2.56685	0.00108164	0.0456095
41387	RP11-88L24.4	6.50925	25.086	4.23454	0.168801	-2.56661	0.000509323	0.0270516
136	ABI3BP	152.443	586.949	99.2381	0.169075	-2.56427	5e-09	3.32036e-06
44865	SH3D19	109.29	420.618	71.1685	0.1692	-2.5632	1.03199e-08	6.08388e-06
6459	ALS2CL	84.6532	325.781	55.1274	0.169216	-2.56306	2.29941e-07	6.67682e-05
14128	DUSP1	323.029	1242.33	210.462	0.16941	-2.56141	3.12802e-05	0.00337076
7326	ARHGAP6	27.4477	105.533	17.8863	0.169486	-2.56076	7.4869e-05	0.00655333
14585	EMP2	393.111	1509.38	256.425	0.169888	-2.55735	1.09094e-08	6.22377e-06
27537	PTGDS	50.0289	191.903	32.6566	0.170172	-2.55493	1.28926e-05	0.00164524
15117	FAM189A2	34.2041	130.921	22.3612	0.170799	-2.54962	1.71759e-09	1.3654e-06
46862	SYNE1	572.902	2190.97	374.77	0.171052	-2.54749	9.46753e-10	9.18199e-07
3520	AC093110.3	21.6834	82.8783	14.1901	0.171216	-2.54611	4.31544e-05	0.00435967
47909	TNFAIP3	161.898	617.765	106.078	0.171712	-2.54194	3.88874e-07	0.000101383
36294	RP11-433J22.2	6.12949	23.3831	4.0168	0.171782	-2.54135	0.000705367	0.0338409
36070	RP11-420K8.1	15.1483	57.7823	9.92779	0.171814	-2.54108	0.000187046	0.0130319
49591	VSIG4	15.1537	57.7272	9.94062	0.1722	-2.53784	3.90222e-06	0.000628658
6449	ALOX5AP	7.54333	28.7246	4.94972	0.172317	-2.53687	5.4821e-06	0.000815453
15833	FOXF2	6.88616	26.2129	4.51962	0.172419	-2.53601	0.00121045	0.0488097
39532	RP11-664I21.5	5.79664	22.0005	3.81249	0.173291	-2.52873	6.81983e-05	0.00616942
42326	RP3-449M8.3	38.8282	146.927	25.5916	0.174179	-2.52136	1.91499e-07	5.69703e-05
41006	RP11-815J21.3	7.87258	29.6875	5.20137	0.175204	-2.51289	0.000324079	0.0196195
10830	COL4A3	84.9771	320.419	56.1475	0.175232	-2.51266	1.39836e-07	4.6008e-05
36993	RP11-46C24.8	16.751	63.1522	11.0693	0.175279	-2.51227	0.000469344	0.0254295
14059	DRAM1	28.0027	105.565	18.5054	0.175299	-2.51211	3.68493e-08	1.70779e-05
19640	KLF9	104.495	393.455	69.1123	0.175655	-2.50918	5.17646e-08	2.10939e-05
19513	KIAA1462	105.045	395.167	69.5198	0.175925	-2.50697	3.68785e-10	4.29638e-07
18073	HSPB8	19.479	73.161	12.9057	0.176401	-2.50307	1.05967e-06	0.000225376
42147	RP3-340B19.5	4.35524	16.3355	2.88827	0.17681	-2.49973	0.00121802	0.0489347
14119	DUOX1	224.424	841.656	148.845	0.176848	-2.49942	2.05645e-08	1.06086e-05
47384	TGM2	229.371	857.752	152.426	0.177704	-2.49245	5.10225e-07	0.000128864
33167	RP11-264F23.3	6.30551	23.5591	4.19282	0.177971	-2.49029	0.000725756	0.0345711
15251	FAM46B	11.566	43.1891	7.6938	0.178142	-2.4889	9.85726e-07	0.000217272
26084	PDGFRA	48.231	179.896	32.1088	0.178486	-2.48612	4.1579e-08	1.83295e-05
44721	SERPINE1	249.404	928.711	166.224	0.178983	-2.4821	6.86738e-05	0.00617835
17587	HLA-DRA	132.649	493.246	88.494	0.179411	-2.47866	3.12152e-06	0.000531119
17358	HEG1	200.884	746.374	134.09	0.179655	-2.4767	1.21136e-09	1.068e-06
19024	ITGB6	34.0892	126.597	22.7617	0.179797	-2.47556	2.64261e-08	1.28145e-05
10001	CDC42EP1	44.6333	165.644	29.8157	0.179998	-2.47395	1.37874e-05	0.00173657
33555	RP11-290F20.3	10.2784	38.1426	6.86642	0.180019	-2.47378	1.54114e-06	0.000302562
14669	EPHA2	47.6768	176.901	31.8535	0.180064	-2.47342	7.50512e-07	0.000173304
45470	SLIT3	117.422	434.584	78.5857	0.18083	-2.46729	6.08988e-10	6.56246e-07
49853	WWC2	70.7315	261.428	47.3809	0.181239	-2.46404	1.05835e-08	6.10969e-06
46382	SPRY4	118.34	436.438	79.3888	0.181901	-2.45877	1.69749e-09	1.3654e-06
45057	SLC16A5	22.8652	84.3116	15.3412	0.181958	-2.45832	3.36045e-06	0.000559982
28062	RBMS3	64.3127	236.906	43.1789	0.182262	-2.45592	7.86845e-10	7.78687e-07
47408	THBS1	599.049	2203.8	402.548	0.182661	-2.45276	0.000225331	0.0150299
33425	RP11-27M24.3	5.89907	21.6767	3.96711	0.183013	-2.44998	0.000541405	0.0281996
16139	GALNTL4	47.0423	172.755	31.6489	0.183201	-2.4485	1.20657e-06	0.000246873
27628	PTPRM	210.236	770.353	141.651	0.183878	-2.44318	5.90901e-08	2.32959e-05
18723	IL18R1	18.5189	67.7202	12.4942	0.184498	-2.43832	5.2486e-06	0.000787973
27169	PRF1	17.0977	62.4303	11.5467	0.184954	-2.43476	3.02741e-06	0.000522439
7239	AQP4	50.4105	184.063	34.0448	0.184962	-2.4347	0.000319197	0.0194209
16186	GAPDHP49	4.62452	16.8674	3.12539	0.185291	-2.43213	0.00110213	0.0461523
14257	ECSCR	7.04835	25.6963	4.76493	0.185433	-2.43103	4.07894e-05	0.00419949
46251	SPARCL1	150.348	547.938	101.664	0.185539	-2.43021	0.000281775	0.017502
26993	PPP1R14A	4.57054	16.6415	3.09247	0.185829	-2.42795	6.01395e-05	0.00565975
12801	CTD-2562J17.7	6.64233	24.1736	4.49564	0.185973	-2.42684	0.00102134	0.043849
26081	PDGFB	39.5973	143.958	26.8185	0.186294	-2.42435	4.85064e-06	0.000735054
9534	CASS4	19.0164	68.8813	12.9105	0.187431	-2.41557	8.3435e-08	3.0885e-05
44887	SHANK3	217.741	788.556	147.846	0.187489	-2.41512	3.60859e-09	2.53606e-06
46863	SYNE1-AS1	6.68384	24.1854	4.5408	0.18775	-2.41312	9.15727e-05	0.0076298
23839	MYO7B	42.7891	154.679	29.0883	0.188056	-2.41077	5.17846e-05	0.00499232
18779	IL6R	46.8337	168.931	31.883	0.188734	-2.40558	1.17191e-08	6.522e-06
28322	RHOB	190.499	687.11	129.69	0.188746	-2.40548	2.95799e-08	1.42019e-05
18137	HYAL1	20.9609	75.5417	14.2775	0.189001	-2.40353	2.29752e-06	0.000417271
16375	GGTLC1	3.81452	13.7383	2.59936	0.189205	-2.40198	0.000138536	0.0105627
49191	UNC13D	58.601	210.971	39.9435	0.189332	-2.40101	2.56856e-07	7.24155e-05
27639	PTRF	140.322	504.25	95.7599	0.189905	-2.39665	2.24521e-06	0.000409303
8089	BMP2	30.2881	108.796	20.6749	0.190033	-2.39568	1.17845e-07	3.99617e-05
13052	CTSH	104.948	376.533	71.6929	0.190403	-2.39288	1.09137e-07	3.78018e-05
27972	RASSF4	147.04	527.386	100.466	0.190499	-2.39215	0.000128709	0.00998873
29004	RNF144B	45.2065	161.865	30.9218	0.191035	-2.38809	1.55732e-07	4.87209e-05
19419	KDR	47.0151	168.147	32.1825	0.191395	-2.38538	7.38805e-07	0.00017267
20309	LILRB2	25.9531	92.7552	17.7733	0.191615	-2.38372	9.24531e-08	3.36394e-05
4999	ADAMTSL4	167.594	598.35	114.848	0.191942	-2.38126	6.94967e-05	0.00622927
19108	JDP2	51.3484	183.319	35.1888	0.191955	-2.38116	1.97072e-07	5.82709e-05
11214	CRIM1	103.179	367.952	70.7575	0.192301	-2.37856	2.56185e-08	1.25484e-05
5281	AHR	109.201	387.71	75.0981	0.193696	-2.36813	1.54073e-07	4.85151e-05
14885	F3	39.3876	139.573	27.12	0.194307	-2.36359	1.03932e-06	0.000225376
26144	PEAR1	60.19	213.215	41.4522	0.194415	-2.36279	7.68412e-08	2.88852e-05
33424	RP11-27M24.2	6.33271	22.4304	4.36156	0.194449	-2.36254	0.000815856	0.0376069
15684	FHL1	109.666	387.757	75.6144	0.195005	-2.35842	3.19798e-05	0.00343089
38776	RP11-588H23.3	20.0003	70.6912	13.7933	0.19512	-2.35757	4.56742e-06	0.000698685
19004	ITGA5	187.396	661.01	129.403	0.195765	-2.3528	4.89468e-08	2.02866e-05
26894	PPARG	22.8326	80.29	15.7969	0.196749	-2.34558	0.000201646	0.0138502
20907	LRRN4	12.1034	42.559	8.37418	0.196766	-2.34544	4.26606e-06	0.000660925
9645	CCDC141	64.2683	225.62	44.5109	0.197282	-2.34167	8.52893e-06	0.00115526
6684	ANXA3	22.3297	78.3564	15.4693	0.197422	-2.34065	1.1681e-06	0.000240014
15751	FLT4	78.321	274.778	54.2651	0.197487	-2.34017	1.81523e-06	0.000342506
18764	IL32	48.3706	169.671	33.5175	0.197544	-2.33976	3.86085e-06	0.000624068
18161	ICAM5	12.3429	43.2422	8.55927	0.197938	-2.33688	0.000860918	0.0390165
16045	G0S2	8.96329	31.3268	6.2249	0.198708	-2.33128	0.000788928	0.0366795
15565	FCN1	8.59439	29.975	5.97635	0.199378	-2.32642	0.000123992	0.0096978
10969	CPB2	5.34907	18.6496	3.72044	0.199492	-2.32559	0.00101234	0.0435972
17432	HIF3A	134.256	466.956	93.5177	0.200271	-2.31997	9.83804e-07	0.000217272
2592	AC058791.2	101.267	351.763	70.5936	0.200685	-2.317	3.99079e-08	1.79186e-05
13017	CTGF	145.161	504.077	101.212	0.200786	-2.31627	9.03968e-05	0.00755396
7459	ARRB1	82.1713	285.254	57.304	0.200887	-2.31554	6.08864e-08	2.38105e-05
24031	NCKAP5	76.978	267.097	53.6981	0.201043	-2.31442	2.3758e-07	6.81701e-05
10585	CLDN5	27.5204	95.2344	19.2289	0.201912	-2.3082	2.36149e-06	0.000427288
44379	SASH1	103.499	357.562	72.3894	0.202453	-2.30434	4.70957e-08	1.98588e-05
10603	CLEC1A	12.8387	44.3268	8.98304	0.202655	-2.3029	1.27726e-05	0.00164288
8546	C11orf9	99.9507	344.942	69.9517	0.202793	-2.30192	6.28861e-08	2.43958e-05
46877	SYNPO	189.156	652.345	132.439	0.20302	-2.30031	1.99883e-07	5.87438e-05
20317	LIMCH1	260.175	896.607	182.244	0.20326	-2.2986	5.85932e-08	2.32894e-05
16401	GIMAP7	14.3994	49.6144	10.0873	0.203315	-2.29821	1.38986e-05	0.00174603
27892	RAMP2	23.9914	82.5528	16.8206	0.203756	-2.29509	1.73629e-06	0.000331481
37877	RP11-524D16__A.3	10.7367	36.9206	7.53046	0.203964	-2.29362	0.000516952	0.0272775
44529	SDC4	106.272	365.337	74.5495	0.204057	-2.29296	7.06608e-08	2.67694e-05
15630	FGD5	74.089	254.606	51.9848	0.204177	-2.29211	3.37785e-06	0.000560403
11224	CRISPLD2	171.745	589.045	120.647	0.204818	-2.28758	0.000465805	0.0253511
26135	PDZK1IP1	5.69882	19.5402	4.00396	0.204909	-2.28695	0.000415909	0.0234514
48415	TRIB1	114.441	392.095	80.4431	0.205162	-2.28516	0.000144327	0.0108507
27164	PRELP	131.544	450.679	92.4664	0.205171	-2.2851	9.09837e-09	5.44689e-06
25703	P2RY2	7.2916	24.9638	5.12767	0.205404	-2.28346	0.000352817	0.0208292
44803	SFTA1P	11.4383	39.105	8.05058	0.205871	-2.28019	0.000235064	0.0155406
24511	NPR1	36.7196	125.344	25.8676	0.206373	-2.27668	1.42774e-07	4.61561e-05
7292	ARHGAP18	41.6865	142.275	29.3696	0.206429	-2.27628	3.71714e-08	1.70779e-05
9058	C3	305.07	1039.41	215.151	0.206994	-2.27234	3.78943e-05	0.00395177
4975	ADAMTS1	101.837	346.572	71.8691	0.207371	-2.26971	0.000186949	0.0130319
40903	RP11-806O11.1	6.85317	23.3183	4.83703	0.207435	-2.26927	0.00118075	0.0481553
47128	TBX2	76.7962	261.296	54.2044	0.207445	-2.2692	1.89299e-07	5.66634e-05
19501	KIAA1274	67.5295	229.582	47.6864	0.20771	-2.26736	3.83357e-07	0.000101031
9705	CCDC48	14.8201	50.3821	10.4655	0.207723	-2.26727	3.11615e-06	0.000531119
39085	RP11-61I13.3	7.36107	25.0185	5.19893	0.207804	-2.26671	0.000262017	0.0166688
27177	PRICKLE2	75.6016	256.841	53.409	0.207946	-2.26572	7.37288e-07	0.00017267
20964	LUM	39.7169	134.854	28.0674	0.208132	-2.26443	0.000326388	0.0196914
14371	EGFL7	81.6911	277.225	57.7482	0.208308	-2.26321	0.000776442	0.0363327
35547	RP11-392P7.6	12.2661	41.62	8.67171	0.208354	-2.26289	8.19337e-05	0.00698505
15473	FBP1	16.2122	54.9194	11.4725	0.208897	-2.25914	1.34057e-05	0.00169289
7248	AQP9	10.4223	35.2141	7.38654	0.209761	-2.25318	2.53424e-05	0.00283811
11950	CTC-558O2.1	14.6745	49.5733	10.4012	0.209814	-2.25282	7.92889e-07	0.000181362
46145	SOCS2	36.2096	122.17	25.6838	0.210229	-2.24996	8.80433e-07	0.000198868
49408	VAMP5	7.14982	24.0931	5.07514	0.210647	-2.2471	2.49797e-05	0.00280397
17576	HLA-DPA1	87.4319	293.689	62.1759	0.211706	-2.23986	1.81896e-07	5.5475e-05
20771	LPL	45.8216	153.32	32.6585	0.213008	-2.23102	1.83414e-05	0.00219067
43398	RP5-977B1.11	84.4679	282.578	60.2095	0.213072	-2.23059	2.12032e-05	0.00246568
9537	CAT	44.3737	148.428	31.6324	0.213116	-2.23029	2.46122e-06	0.000438785
20705	LMCD1	44.2845	147.896	31.5973	0.213645	-2.22671	6.52097e-07	0.000160369
35991	RP11-415D17.3	3.89892	13.0047	2.78392	0.21407	-2.22385	0.00112856	0.0467763
17572	HLA-DMA	51.1548	170.535	36.5368	0.214248	-2.22265	2.74405e-06	0.000482118
16445	GKN2	3.94874	13.163	2.82046	0.214272	-2.22249	0.000207523	0.0141536
19040	ITM2B	78.5716	261.345	56.1912	0.215008	-2.21754	1.48269e-06	0.000294667
758	AC006159.5	6.52579	21.7045	4.66716	0.215032	-2.21738	0.000463842	0.025301
35460	RP11-388M20.2	8.11023	26.9687	5.80103	0.215102	-2.21691	0.00116711	0.0477197
50024	YAP1	67.6834	224.85	48.4384	0.215425	-2.21474	1.03185e-07	3.63856e-05
17624	HMCN1	143.716	477.308	102.868	0.215517	-2.21413	3.06514e-07	8.49343e-05
49590	VSIG2	17.1172	56.7494	12.2643	0.216114	-2.21014	3.08918e-05	0.00333631
13146	CXCL16	45.6978	151.329	32.7635	0.216505	-2.20753	4.18973e-06	0.000657502
28060	RBMS2	91.7012	303.302	65.7909	0.216916	-2.20479	1.84424e-07	5.58943e-05
10722	CNN2	84.3003	278.684	60.4983	0.217086	-2.20366	3.06236e-05	0.00331473
40823	RP11-79H23.3	12.8629	42.5143	9.23211	0.217153	-2.20321	3.48427e-06	0.000574568
41005	RP11-815J21.2	104.154	343.953	74.791	0.217445	-2.20127	2.35631e-05	0.00268221
30056	RP11-1024P17.1	3.69545	12.1823	2.65624	0.218042	-2.19733	0.000307536	0.0188059
20212	LDLR	256.433	844.817	184.386	0.218255	-2.19591	5.09882e-07	0.000128864
13470	DCN	142.928	470.874	102.771	0.218256	-2.19591	1.2625e-05	0.00162822
19007	ITGA8	42.8717	141.076	30.8466	0.218652	-2.19329	1.08567e-05	0.00142674
11284	CSDA	148.505	488.361	106.889	0.218874	-2.19183	6.26399e-07	0.000154976
46393	SPTBN1	1421.65	4673.43	1023.47	0.218998	-2.19101	8.27e-07	0.000188282
46686	STOM	119.14	391.617	85.7752	0.219029	-2.19081	9.97715e-07	0.000218919
14565	EMCN	20.4882	67.3282	14.7527	0.219116	-2.19023	1.77242e-05	0.00212268
25671	OVCH2	8.80068	28.8556	6.34497	0.219887	-2.18517	3.60457e-05	0.00379984
23698	MUC1	191.195	625.985	137.955	0.22038	-2.18193	6.06453e-07	0.000150811
26388	PIEZO1	230.943	755.787	166.677	0.220534	-2.18093	4.22132e-06	0.000657854
10845	COL6A6	98.433	322.012	71.056	0.220663	-2.18009	5.26806e-06	0.000788453
46439	SRGN	19.7212	64.4684	14.242	0.220914	-2.17844	2.1566e-05	0.00249761
18214	IFITM3	106.227	347.157	76.7248	0.221009	-2.17782	6.48432e-05	0.00595526
8086	BMP1	99.6429	325.04	72.0432	0.221644	-2.17368	0.000741685	0.0351916
45455	SLCO4A1	37.0609	120.497	26.8443	0.222781	-2.1663	0.000893864	0.0398761
15700	FILIP1	37.4707	121.805	27.1441	0.222848	-2.16587	5.6872e-06	0.000838248
16402	GIMAP8	32.4809	105.383	23.5541	0.22351	-2.16159	7.44605e-05	0.00653488
25909	PCDH12	53.5022	173.535	38.8044	0.223611	-2.16093	2.37124e-07	6.81701e-05
19634	KLF6	429.212	1391.85	311.338	0.223685	-2.16046	2.41371e-06	0.000431902
9926	CD36	40.5617	131.347	29.445	0.224177	-2.15729	2.48452e-05	0.00279534
13330	CYR61	149.995	485.143	108.957	0.224587	-2.15465	0.000326553	0.0196914
20098	LAMB2	162.612	525.619	118.163	0.224806	-2.15325	1.634e-06	0.000314437
14039	DPT	10.9087	35.2053	7.93365	0.225354	-2.14974	0.000192474	0.0132766
7859	B3GNT7	32.9211	106.218	23.946	0.225443	-2.14917	1.59133e-05	0.00194375
44715	SERPINB6	66.7523	215.043	48.5942	0.225974	-2.14577	1.57371e-07	4.89181e-05
9955	CD74	1059.21	3411.7	771.144	0.226029	-2.14542	1.16238e-05	0.00151116
24308	NKD1	29.528	95.0986	21.4989	0.226069	-2.14516	4.84086e-05	0.00473272
16415	GJA1	34.0312	109.525	24.7871	0.226315	-2.1436	0.000261136	0.0166618
8486	C10orf54	59.7539	192.309	43.5227	0.226317	-2.14358	5.40646e-07	0.000135839
46829	SVEP1	92.6956	298.26	67.5245	0.226395	-2.14309	6.20151e-06	0.000900371
16730	GPR126	34.0179	109.447	24.7817	0.226427	-2.14288	1.74739e-07	5.36295e-05
14603	ENG	105.807	340.401	77.0815	0.226443	-2.14278	2.17141e-06	0.000397343
49434	VCL	174.69	561.104	127.374	0.227006	-2.1392	2.03885e-06	0.000377359
45386	SLC6A14	19.0754	61.204	13.9167	0.227383	-2.1368	7.79319e-06	0.0010736
30770	RP11-124N14.3	88.9873	285.386	64.9384	0.227546	-2.13577	0.000171001	0.0122484
20951	LTBP2	232.926	746.918	169.988	0.227586	-2.13552	3.9653e-05	0.0040999
19051	ITPR1	118.915	380.756	86.8531	0.228107	-2.13222	4.73364e-07	0.000120813
5229	AGBL1	16.7874	53.6448	12.2742	0.228805	-2.12781	0.000107327	0.00863103
49394	UTRN	495.729	1583.68	362.51	0.228904	-2.12719	8.81726e-07	0.000198868
13383	DAPK2	47.0986	150.4	34.4494	0.229052	-2.12625	2.01664e-07	5.89102e-05
16038	FZD4	87.3947	278.765	63.9616	0.229446	-2.12377	3.46321e-07	9.43472e-05
18138	HYAL2	51.4696	164.042	37.6853	0.22973	-2.12199	1.03966e-06	0.000225376
44233	RTKN2	88.5242	281.8	64.8577	0.230155	-2.11932	1.05936e-06	0.000225376
21116	MALL	43.23	137.609	31.6735	0.230171	-2.11922	9.50331e-07	0.000212366
24551	NR3C2	35.1298	111.808	25.7406	0.230221	-2.11891	3.04236e-05	0.0033031
14540	ELN	280.527	892.333	205.612	0.230421	-2.11766	1.88366e-06	0.00035404
17258	HBEGF	24.0347	76.4039	17.6222	0.230645	-2.11625	2.38888e-06	0.000429043
44850	SH2D3C	58.592	186.103	42.9785	0.23094	-2.11441	3.68134e-06	0.000599045
8082	BLVRB	7.5954	24.1218	5.57176	0.230984	-2.11413	0.000139641	0.0106136
14206	DYSF	88.858	282.174	65.1866	0.231016	-2.11394	7.5482e-06	0.00104879
20097	LAMB1	224.085	711.52	164.399	0.231054	-2.1137	2.14834e-06	0.000396112
6395	ALDH3B1	53.6082	170.213	39.33	0.231063	-2.11364	7.17163e-07	0.000171314
23801	MYL9	102.364	324.248	75.1944	0.231904	-2.1084	0.00025186	0.0162194
46933	TACC1	366.491	1160.77	269.233	0.231944	-2.10815	7.44205e-07	0.00017267
37622	RP11-506G7.1	5.35958	16.963	3.93876	0.232197	-2.10658	0.000396487	0.0226194
44297	S100A4	12.779	40.3923	9.39777	0.232662	-2.10369	2.44372e-05	0.00276226
17588	HLA-DRB1	52.0383	164.413	38.2782	0.232818	-2.10273	0.000968751	0.0421315
12332	CTD-2207P18.1	11.2346	35.3957	8.27605	0.233815	-2.09656	0.00116448	0.0476521
51058	ZYX	161.207	507.795	118.768	0.233889	-2.0961	3.10715e-06	0.000531119
15679	FGR	30.1826	94.9481	22.2521	0.234361	-2.0932	6.70958e-06	0.000951348
17116	GUCY1A2	32.1511	101.138	23.7037	0.23437	-2.09314	3.04481e-05	0.0033031
7987	BCL6B	31.382	98.7041	23.1385	0.234423	-2.09282	8.70563e-06	0.00117591
14277	EDNRA	34.0936	107.192	25.1427	0.234557	-2.09199	0.000171663	0.0122596
9726	CCDC69	61.0202	191.492	45.044	0.235226	-2.08788	1.29402e-05	0.00164697
48603	TSC22D3	192.222	602.736	141.955	0.235518	-2.08609	2.74286e-06	0.000482118
46979	TAL1	23.5004	73.6653	17.3577	0.235629	-2.08541	2.9916e-06	0.000518102
28374	RIN3	78.4306	245.847	57.9307	0.235638	-2.08536	1.62376e-05	0.00197838
15457	FAT4	110.845	347.289	81.8931	0.235807	-2.08432	1.13041e-06	0.000235261
27561	PTH1R	8.82457	27.6439	6.52015	0.235862	-2.08399	0.00094588	0.0414716
20534	LINC00472	27.2852	85.4667	20.1609	0.235892	-2.0838	1.86804e-05	0.00222022
5339	AKAP13	945.716	2961.57	698.877	0.235982	-2.08325	4.74868e-06	0.00072186
10165	CEACAM6	59.4043	185.861	43.9199	0.236306	-2.08127	0.00022977	0.015284
26128	PDZD2	182.926	572.156	135.265	0.236412	-2.08062	9.07601e-07	0.000203757
8811	C1QA	36.0966	112.877	26.6949	0.236496	-2.08012	3.50722e-06	0.000574568
20256	LGALS2	7.60874	23.7451	5.63286	0.237222	-2.07569	0.000318189	0.0193839
17417	HHIP	50.9334	158.856	37.7183	0.237437	-2.07439	1.55832e-06	0.000304702
9966	CD9	79.0797	246.522	58.5765	0.237611	-2.07332	2.27717e-05	0.00261051
47718	TMEM2	163.141	508.041	120.909	0.23799	-2.07103	1.89978e-06	0.000355692
27622	PTPRE	68.6795	213.581	50.9365	0.238488	-2.06801	2.60887e-07	7.31268e-05
28973	RND1	43.1068	133.991	31.9781	0.238658	-2.06699	7.08232e-06	0.00099836
20143	LATS2	30.1365	93.4182	22.3877	0.23965	-2.061	1.05445e-06	0.000225376
8845	C1orf116	86.7924	268.928	64.4901	0.239805	-2.06007	0.000454377	0.0249815
30872	RP11-129B22.1	28.6783	88.7465	21.323	0.240268	-2.05728	8.42569e-05	0.00714298
10163	CEACAM4	6.7214	20.7963	4.99794	0.240328	-2.05692	0.000276788	0.0172742
47454	TIE1	74.1843	229.519	55.1637	0.240345	-2.05682	1.362e-06	0.000274082
44732	SERTAD3	16.4495	50.889	12.2324	0.240374	-2.05665	0.00104222	0.0443717
20428	LINC00312	7.84745	24.2482	5.83919	0.240809	-2.05404	0.000796851	0.0369769
18811	IMPDH1P10	105.538	326.075	78.5331	0.240843	-2.05383	4.26167e-05	0.00433822
44706	SERPINB1	56.4605	174.374	42.0221	0.240988	-2.05296	2.81318e-05	0.00310038
47285	TENC1	276.992	854.66	206.258	0.241333	-2.0509	3.09165e-06	0.000531119
27000	PPP1R15A	171.876	529.36	128.103	0.241996	-2.04694	2.07972e-05	0.00243012
48575	TRPC6	19.2352	59.2089	14.3405	0.242202	-2.04572	3.49546e-06	0.000574568
21172	MAP3K6	102.451	315.022	76.4216	0.242591	-2.0434	6.83452e-05	0.00616942
21119	MAMDC2	32.5991	100.22	24.319	0.242657	-2.04301	5.00936e-05	0.00487779
19054	ITPRIP	111.003	340.886	82.8541	0.243055	-2.04064	8.28735e-06	0.00113203
26679	PMP22	36.5243	112.149	27.2642	0.243108	-2.04033	0.00010902	0.00873821
27377	PRSS8	32.7896	100.681	24.4764	0.243109	-2.04032	1.69411e-05	0.00204864
20094	LAMA3	205.948	632.31	153.741	0.243142	-2.04013	2.77158e-05	0.0030615
18765	IL33	11.2854	34.6311	8.42679	0.24333	-2.03901	0.000360994	0.0212186
26631	PLK3	66.8095	204.873	49.9038	0.243584	-2.03751	0.00120021	0.0485347
44824	SGK1	131.877	404.329	98.5154	0.243652	-2.03711	1.75212e-05	0.00210828
13177	CXorf36	47.1178	144.239	35.2254	0.244215	-2.03378	0.000130036	0.010073
23112	MMRN2	23.3783	71.5564	17.479	0.244269	-2.03346	1.58385e-05	0.0019395
7330	ARHGDIB	94.0931	287.861	70.3664	0.244446	-2.03241	3.30488e-06	0.000554533
8059	BIN2	26.204	80.0449	19.6112	0.245003	-2.02913	7.95079e-05	0.00682389
9470	CAPN8	40.0367	122.113	29.9865	0.245564	-2.02583	0.000256291	0.0164211
13984	DOCK6	197.451	602.227	147.887	0.245566	-2.02582	6.23329e-06	0.000902282
39837	RP11-697K23.1	19.2152	58.5068	14.404	0.246194	-2.02213	0.00014031	0.0106311
18242	IFNGR1	37.861	115.273	28.3819	0.246213	-2.02202	3.04378e-05	0.0033031
24240	NFKBIZ	129.177	393.262	96.8405	0.246249	-2.02181	7.03652e-05	0.00627234
10684	CMAHP	71.3626	217.093	53.518	0.246521	-2.02022	4.14337e-06	0.000652339
25626	OSMR	81.6726	248.418	61.2547	0.246579	-2.01988	0.000148224	0.0110921
24467	NPC2	44.0593	133.938	33.0537	0.246783	-2.01869	7.24308e-06	0.00101806
9115	C4orf32	5.82423	17.6931	4.3709	0.247041	-2.01718	0.000467328	0.0254055
26634	PLLP	12.0162	36.4518	9.02408	0.247562	-2.01414	0.00055628	0.0286056
5276	AHCYL2	73.0993	221.726	54.9001	0.247603	-2.0139	5.05683e-06	0.000761539
16399	GIMAP5	57.8999	175.523	43.4971	0.247814	-2.01267	7.92284e-07	0.000181362
16895	GRK5	51.9613	157.295	39.0633	0.248344	-2.00959	1.05092e-06	0.000225376
48379	TREM1	9.57976	28.9826	7.2039	0.24856	-2.00834	1.47576e-05	0.00183965
44423	SCARF1	25.8848	78.2723	19.47	0.248747	-2.00725	9.51983e-05	0.00787774
4858	ACSL1	101.811	306.907	76.697	0.249903	-2.00056	7.55011e-05	0.00657307
15754	FLVCR2	22.927	69.0559	17.2785	0.25021	-1.99879	4.782e-05	0.00469411
49271	USHBP1	13.097	39.4414	9.87111	0.250273	-1.99843	4.55109e-05	0.00453165
46155	SOD3	37.3334	112.383	28.1437	0.250428	-1.99753	0.000118705	0.00940565
39386	RP11-64D24.2	6.24238	18.7744	4.70784	0.250758	-1.99563	0.000506485	0.0269534
20766	LPHN2	151.664	456.05	114.392	0.250832	-1.99521	9.57201e-07	0.00021292
9725	CCDC68	14.7074	44.198	11.0963	0.251058	-1.99391	6.22401e-05	0.00580413
21295	MBL1P	29.3675	88.2335	22.1595	0.251146	-1.9934	0.00024694	0.0160091
14346	EFEMP1	47.1893	141.778	35.607	0.251146	-1.9934	0.000447366	0.0246519
47543	TM4SF1	63.44	190.412	47.8925	0.251521	-1.99125	0.000270454	0.0170565
16132	GALNT5	26.1915	78.4008	19.7985	0.252529	-1.98548	5.6711e-06	0.000838248
18071	HSPB6	66.0323	197.12	49.9808	0.253556	-1.97962	0.000330676	0.0198455
26616	PLEKHO2	56.889	169.702	43.0752	0.253829	-1.97807	7.76142e-06	0.00107304
50214	ZC3H12A	47.3822	141.283	35.8841	0.253987	-1.97717	0.000102908	0.00840107
10519	CISH	28.0738	83.6471	21.2689	0.25427	-1.97557	0.000283838	0.0175784
4845	ACP5	29.5523	87.9957	22.3959	0.254512	-1.9742	6.19676e-05	0.00578985
23823	MYO1C	214.17	637.714	162.308	0.254515	-1.97418	4.23267e-06	0.000657854
46940	TACSTD2	21.9063	65.1858	16.6068	0.25476	-1.97279	0.000234008	0.015502
15367	FAM89A	12.869	38.289	9.75636	0.254808	-1.97252	0.000105732	0.00854425
20095	LAMA4	144.195	428.853	109.339	0.254958	-1.97167	1.58255e-06	0.000307117
10854	COLEC12	29.1627	86.6822	22.1195	0.255179	-1.97042	0.000843343	0.0385079
25618	OSCAR	11.2762	33.5137	8.55319	0.255215	-1.97022	0.000134343	0.0103242
44700	SERPINA3	47.913	142.052	36.3857	0.256143	-1.96498	0.000738058	0.0350538
18709	IL16	100.46	297.313	76.355	0.256816	-1.96119	6.28967e-06	0.000903139
14727	ERG	67.4962	199.657	51.3132	0.257006	-1.96012	2.15868e-06	0.00039651
31481	RP11-158M2.3	49.3126	145.794	37.4985	0.257202	-1.95903	0.000505209	0.0269534
28993	RNF128	7.32823	21.6604	5.57327	0.257303	-1.95846	0.000115834	0.00919313
43117	RP5-1142A6.9	44.9845	132.861	34.2241	0.257594	-1.95683	3.73088e-05	0.00390752
16400	GIMAP6	26.8856	79.4	20.4553	0.257623	-1.95666	1.08159e-05	0.00142523
19555	KIF1C	154.232	455.283	117.369	0.257793	-1.95571	3.22233e-06	0.000544451
11324	CSPG4	104.018	307.043	79.1583	0.257809	-1.95563	3.15641e-05	0.0033938
4993	ADAMTS9	102.129	301.417	77.7267	0.257871	-1.95528	0.000120927	0.00953495
18213	IFITM2	50.025	147.441	38.0964	0.258383	-1.95241	0.000105099	0.00852249
7603	ATF7IP2	41.0882	120.947	31.3095	0.25887	-1.9497	8.67408e-05	0.00732793
18290	IGFBP4	129.495	381.01	98.6973	0.259041	-1.94875	4.41157e-05	0.00443829
49861	WWTR1	82.2674	241.826	62.7297	0.2594	-1.94675	1.77166e-06	0.000336907
20953	LTBP4	188.871	555.179	144.017	0.259406	-1.94672	4.21853e-06	0.000657854
7638	ATP10A	43.5041	127.816	33.1802	0.259593	-1.94568	0.000134262	0.0103242
17155	GYPC	25.2561	74.1784	19.2656	0.25972	-1.94497	6.06528e-05	0.0056796
14526	ELL2	116.338	341.548	88.761	0.259878	-1.94409	0.000559421	0.0287063
46200	SOX7	15.193	44.5954	11.5927	0.259952	-1.94368	0.000250517	0.0161543
7357	ARHGEF6	56.9109	166.942	43.4378	0.260198	-1.94232	6.18929e-06	0.000900371
26103	PDLIM1	101.604	297.95	77.5614	0.260317	-1.94166	2.95572e-05	0.00322812
10984	CPM	128.772	376.959	98.3812	0.260986	-1.93795	6.29508e-06	0.000903139
14645	EOGT	31.56	92.3544	24.1158	0.261122	-1.9372	4.29417e-05	0.00434724
47359	TFPI	116.804	341.725	89.2625	0.261211	-1.93671	9.17757e-06	0.00122939
21565	MICA	22.4658	65.638	17.1794	0.261729	-1.93385	1.73041e-05	0.00208734
2049	AC016831.7	38.3022	111.859	29.2953	0.261894	-1.93295	3.81647e-05	0.00397142
48583	TRPM4	44.9811	131.251	34.4174	0.262226	-1.93112	4.08239e-06	0.000649059
47916	TNFRSF10B	54.0649	157.706	41.3741	0.26235	-1.93044	2.46007e-05	0.00277428
9925	CD34	58.3322	169.866	44.675	0.263002	-1.92686	0.000578646	0.0295137
13790	DKK3	47.559	138.309	36.4466	0.263515	-1.92404	2.15809e-05	0.00249761
21020	LYVE1	17.9167	52.0836	13.7329	0.263671	-1.92319	1.28719e-05	0.00164524
21554	MGP	65.0421	189.041	49.8586	0.263745	-1.92278	1.31315e-05	0.00166694
45348	SLC46A2	11.2049	32.5458	8.59168	0.263987	-1.92146	9.05067e-05	0.00755396
7255	ARAP2	63.6216	184.78	48.7859	0.264022	-1.92127	4.45476e-05	0.00446322
47563	TMBIM1	89.0338	258.514	68.2811	0.26413	-1.92068	1.89651e-05	0.00224794
49775	WFS1	60.0771	173.915	46.1378	0.265289	-1.91436	1.0789e-06	0.000228064
47682	TMEM173	53.6259	155.201	41.1882	0.265387	-1.91383	0.000260431	0.0166388
9942	CD52	18.1256	52.4398	13.9238	0.26552	-1.91311	0.000379773	0.0219519
7904	BAIAP2	130.657	377.786	100.396	0.265748	-1.91187	0.000147194	0.011032
27172	PRG4	69.1586	199.917	53.1474	0.265847	-1.91133	0.000577497	0.0295089
46616	STARD13	54.1763	156.339	41.6666	0.266514	-1.90772	4.10352e-06	0.000650287
14024	DPP4	20.2352	58.3303	15.5705	0.266936	-1.90543	2.40209e-05	0.00272505
26654	PLXDC2	59.4867	171.139	45.815	0.267707	-1.90127	7.76419e-05	0.00673526
16230	GATA2	30.0386	86.2619	23.1541	0.268416	-1.89745	0.00025854	0.0165397
14667	EPHA1	36.3095	104.258	27.9892	0.26846	-1.89722	4.55707e-06	0.000698685
23191	MPP3	31.8365	91.246	24.5618	0.269183	-1.89334	0.000691334	0.0334328
13987	DOCK9	272.32	780.206	210.129	0.269325	-1.89258	4.01893e-06	0.000641072
19363	KCNS3	19.9281	56.9449	15.3954	0.270356	-1.88707	3.32467e-05	0.0035433
46350	SPOCK2	160.474	458.477	123.984	0.270426	-1.88669	6.59342e-07	0.000160667
14653	EPB41L2	161.36	460.799	124.695	0.270605	-1.88574	3.16667e-06	0.000536917
27168	PREX2	88.7247	253.356	68.5657	0.27063	-1.88561	0.000197709	0.0136183
27735	RAB11FIP1	286.401	817.618	221.354	0.270731	-1.88507	0.000171281	0.0122504
13676	DES	38.8678	110.876	30.0505	0.271028	-1.88348	0.00072497	0.0345676
27541	PTGER4	28.9947	82.6922	22.4195	0.27112	-1.883	4.61564e-05	0.00457713
24439	NOTCH2	243.262	692.693	188.23	0.271736	-1.87972	2.08963e-05	0.00243583
48591	TRPV2	22.6012	64.3251	17.4921	0.271933	-1.87868	0.000638586	0.0315788
17230	HAS2	13.4822	38.3407	10.4383	0.27225	-1.877	0.000954783	0.0417387
49478	VIM	388.773	1103.13	301.301	0.273134	-1.87232	0.00126226	0.0499263
48777	TTN	1028.69	2917.65	797.391	0.2733	-1.87145	0.000246943	0.0160091
26104	PDLIM2	26.6706	75.5891	20.6806	0.273593	-1.8699	5.41528e-05	0.00519996
36	AATK	60.2867	170.756	46.7598	0.27384	-1.8686	0.000149415	0.0110956
8735	C17orf72	24.3313	68.8849	18.8758	0.274019	-1.86765	0.000262276	0.0166688
44625	SEMA5A	118.748	335.69	92.1832	0.274608	-1.86455	5.03683e-06	0.000760891
26105	PDLIM3	117.68	332.345	91.3947	0.274999	-1.8625	0.000326694	0.0196914
27970	RASSF2	89.1308	251.611	69.2353	0.275168	-1.86162	7.40445e-07	0.00017267
48977	UBA7	93.0599	262.144	72.3557	0.276015	-1.85718	0.000359899	0.0211799
47493	TINAGL1	41.3778	116.476	32.1821	0.276299	-1.8557	0.000121322	0.00955057
20745	LOX	28.327	79.5081	22.0599	0.277455	-1.84967	0.000235635	0.0155406
23412	MSRB3	42.4152	119.042	33.0322	0.277483	-1.84953	5.43876e-06	0.000811497
20099	LAMB3	39.3232	110.358	30.625	0.277505	-1.84941	0.000515967	0.027267
18997	ITGA1	156.909	440.255	122.214	0.277599	-1.84893	4.12152e-06	0.000651012
15812	FOSL2	285.243	800.238	222.183	0.277646	-1.84868	0.000550036	0.0284133
47501	TJP1	292.744	821.101	228.047	0.277734	-1.84823	2.29298e-05	0.00262243
26644	PLS3	62.2004	174.197	48.4866	0.278344	-1.84506	0.000206725	0.014119
13150	CXCL3	8.16513	22.8667	6.36494	0.278349	-1.84503	0.000877646	0.0394794
7238	AQP3	31.4452	88.0405	24.5152	0.278454	-1.84449	0.000102701	0.00840107
17404	HEYL	84.0198	234.745	65.5637	0.279298	-1.84012	3.80451e-06	0.000617018
10314	CFLAR-AS1	32.5545	90.9381	25.4055	0.279372	-1.83974	0.000186444	0.0130275
141	ABLIM3	59.8392	167.025	46.7144	0.279685	-1.83813	4.28276e-05	0.00434476
39679	RP11-678G15.1	11.2267	31.3079	8.76773	0.280048	-1.83625	8.91725e-05	0.00748123
15895	FRMD4B	84.6501	235.508	66.1777	0.281	-1.83136	4.64802e-05	0.00459983
11196	CREB3L1	44.8626	124.796	35.0748	0.281058	-1.83106	5.23627e-05	0.00503804
26287	PHACTR2	104.475	290.387	81.7103	0.281384	-1.82939	8.03612e-06	0.00110393
14392	EHD4	42.132	117.084	32.9542	0.281457	-1.82901	0.000107679	0.00864498
17798	HNF1B	18.9377	52.5814	14.8181	0.281811	-1.8272	3.20831e-05	0.00343438
23826	MYO1F	60.1277	166.807	47.0649	0.282152	-1.82546	0.000605822	0.0305062
17357	HECW2	116.044	321.414	90.8964	0.282802	-1.82214	5.05823e-05	0.00490568
34333	RP11-327L3.1	6.9371	19.2095	5.43436	0.282899	-1.82164	0.000367704	0.0215223
28393	RLIMP1	17.9216	49.6071	14.0418	0.28306	-1.82082	0.000514931	0.027267
26552	PLCB2	80.97	223.996	63.4566	0.283293	-1.81963	4.4749e-05	0.00447417
7306	ARHGAP29	101.681	281.143	79.7059	0.283506	-1.81855	6.17627e-06	0.000900371
8812	C1QB	60.9963	168.607	47.8194	0.283614	-1.818	7.34066e-05	0.00647206
27679	PXDC1	38.4787	106.32	30.1716	0.28378	-1.81715	8.69631e-05	0.00733394
44496	SCNN1B	19.3458	53.4204	15.1734	0.284037	-1.81585	0.000476208	0.0256629
46343	SPN	38.9972	107.67	30.5883	0.284095	-1.81556	3.30686e-05	0.00353208
4861	ACSL5	31.9084	88.0766	25.0306	0.284192	-1.81506	0.000104767	0.00850998
19613	KL	9.80736	27.0466	7.69644	0.284562	-1.81319	0.000989406	0.0428377
20093	LAMA2	100.574	277.226	78.943	0.28476	-1.81218	0.000266587	0.016881
41310	RP11-875O11.1	66.4799	182.847	52.2309	0.285654	-1.80766	0.000246427	0.0160091
27606	PTPN21	66.489	182.822	52.2441	0.285764	-1.8071	1.49399e-05	0.00185442
26085	PDGFRB	196.518	540.344	154.417	0.285775	-1.80705	0.000327815	0.0196999
42461	RP4-541C22.4	48.2468	132.637	37.9133	0.285842	-1.80671	0.000156808	0.0114517
28118	RBPMS	136.886	376.17	107.585	0.286002	-1.8059	2.00282e-05	0.00235159
10606	CLEC2B	12.7279	34.9635	10.0051	0.286159	-1.80511	0.000513828	0.027261
2591	AC058791.1	40.8527	112.165	32.1206	0.28637	-1.80405	0.000239687	0.0156854
14378	EGFR	163.014	447.508	128.178	0.286426	-1.80377	3.64082e-05	0.00382973
9658	CCDC152	92.4302	253.692	72.6838	0.286504	-1.80337	0.000167893	0.0120778
10832	COL4A4	72.7793	199.719	57.2357	0.286581	-1.80298	5.8161e-05	0.00549774
15286	FAM65C	34.6285	94.9861	27.2377	0.286755	-1.80211	0.00109371	0.0460325
5004	ADARB1	129.044	352.588	101.671	0.288357	-1.79407	0.000248728	0.0161032
23845	MYOF	107.246	292.431	84.5698	0.289196	-1.78988	1.10074e-05	0.00144263
49457	VEGFC	7.88715	21.4816	6.22251	0.289666	-1.78754	0.000959095	0.0418605
20717	LMO7	307.384	836.684	242.572	0.28992	-1.78627	0.000130471	0.0100906
7592	ATF3	98.1705	266.789	77.5233	0.290579	-1.783	0.000860449	0.0390165
29784	RP1-33E13.1	15.1267	41.0875	11.9478	0.290789	-1.78196	0.00124238	0.0495441
10002	CDC42EP2	26.743	72.5292	21.1366	0.291421	-1.77882	0.000266461	0.016881
28290	RGS2	30.1551	81.588	23.8572	0.292411	-1.77393	0.000682627	0.0331019
47375	TGFBR3	63.4349	171.525	50.1993	0.292664	-1.77268	2.85439e-06	0.000497896
27764	RAB31	60.2784	162.868	47.7164	0.292976	-1.77115	4.10232e-05	0.00421461
45331	SLC40A1	60.0268	162.098	47.5283	0.293207	-1.77001	0.000155883	0.0114358
14008	DPEP2	17.3764	46.8794	13.7638	0.293599	-1.76808	0.000497522	0.0265996
31786	RP11-16M8.2	8.4672	22.8355	6.70782	0.293746	-1.76736	0.00116292	0.0476287
14145	DUSP3	69.9399	188.462	55.427	0.294102	-1.76561	0.000160866	0.0117128
44953	SIK1	166.924	449.172	132.363	0.294683	-1.76277	0.000157604	0.0114926
23916	NAMPT	141.326	379.968	112.105	0.295038	-1.76103	0.000128742	0.00998873
27599	PTPN13	101.286	272.126	80.3667	0.295329	-1.75961	0.000343241	0.0204981
45453	SLCO2B1	138.715	372.586	110.078	0.295443	-1.75905	4.52658e-05	0.00451652
46975	TAGLN	145.154	389.71	115.208	0.295625	-1.75816	0.000165968	0.0119764
19011	ITGAL	89.013	238.525	70.7054	0.296427	-1.75425	0.000127635	0.00993463
48639	TSPAN18	75.2024	201.396	59.7501	0.29668	-1.75302	6.91395e-05	0.00620873
18729	IL1R1	129.36	346.211	102.806	0.296947	-1.75172	0.000392529	0.0224729
20240	LEPREL1	35.7286	95.4336	28.4177	0.297775	-1.74771	0.000858865	0.0390165
13147	CXCL17	20.0618	53.582	15.9572	0.29781	-1.74754	0.000215941	0.0145436
17579	HLA-DPB1	88.17	235.365	70.1462	0.298032	-1.74646	0.000485342	0.0260345
26503	PKNOX2	37.073	98.9452	29.4968	0.298112	-1.74607	9.86069e-05	0.00813205
28359	RILPL2	13.1639	35.1159	10.4758	0.298322	-1.74506	0.00058861	0.0298566
14355	EFNA1	32.1317	85.6339	25.5804	0.298718	-1.74315	0.000211527	0.0143279
23772	MYH11	348.221	926.99	277.352	0.299196	-1.74084	0.000203321	0.0139454
47529	TLR3	8.51259	22.6575	6.78056	0.299263	-1.74052	0.0011084	0.0462948
46849	SYDE1	17.3972	46.2358	13.8659	0.299895	-1.73747	0.000123584	0.00968152
23787	MYL12A	54.4518	144.647	43.4075	0.300093	-1.73652	0.00018367	0.0128912
48894	TXNIP	492.732	1307.77	392.931	0.300458	-1.73477	0.000386799	0.022256
6448	ALOX5	73.7974	195.86	58.8509	0.300474	-1.73469	0.00119384	0.0483641
37397	RP11-492E3.1	94.9948	251.933	75.7779	0.300786	-1.73319	0.000168121	0.0120778
8888	C1orf198	98.2706	260.219	78.4401	0.301439	-1.73006	0.000120832	0.00953495
42269	RP3-416H24.1	32.7762	86.6935	26.174	0.301915	-1.72779	0.00120106	0.0485347
36357	RP11-436I9.2	15.5598	41.1259	12.4293	0.302225	-1.7263	0.000304698	0.0186905
25835	PARM1	90.7175	239.652	72.4806	0.302441	-1.72527	0.000313424	0.0191177
13356	DAB2	130.122	343.689	103.971	0.302516	-1.72491	0.000788725	0.0366795
15737	FLI1	85.7918	226.382	68.5767	0.302924	-1.72297	3.9029e-05	0.00404401
7256	ARAP3	89.8284	236.891	71.8207	0.30318	-1.72175	7.96952e-05	0.00682788
13255	CYP21A2	9.8384	25.9108	7.87034	0.303748	-1.71906	0.000526172	0.0275839
47436	THSD1	10.3072	27.142	8.24579	0.303802	-1.7188	0.00087939	0.0395212
9946	CD59	125.02	328.158	100.146	0.305175	-1.71229	0.000176895	0.0125593
5020	ADCY4	78.573	206.223	62.9424	0.305215	-1.7121	0.000367936	0.0215223
17574	HLA-DOA	32.2603	84.5407	25.8586	0.305872	-1.709	0.000153848	0.0113472
21552	MGLL	160.368	419.858	128.594	0.306279	-1.70708	6.82622e-05	0.00616942
2068	AC017002.2	19.8173	51.8651	15.8931	0.306431	-1.70637	0.000810501	0.0374846
26489	PKDCC	20.5141	53.6382	16.4581	0.306836	-1.70446	0.000997797	0.043009
15852	FOXO1	83.4422	218.086	66.9553	0.307013	-1.70363	4.23838e-05	0.00433603
18158	ICAM2	19.9535	52.1493	16.0112	0.307026	-1.70357	0.00123189	0.0493795
41838	RP11-998D10.2	18.2162	47.595	14.6188	0.307149	-1.70299	6.51169e-05	0.00596909
26062	PDE4A	35.3066	92.2452	28.3345	0.307165	-1.70291	0.00010068	0.00827487
13065	CTSO	26.7475	69.8698	21.4672	0.307246	-1.70253	0.000104769	0.00850998
20190	LCP1	89.5289	233.845	71.8576	0.307288	-1.70234	7.52858e-05	0.00656611
27932	RARA	76.5875	199.931	61.4842	0.307527	-1.70121	7.79089e-05	0.00674635
24513	NPR3	22.9108	59.7532	18.3995	0.307925	-1.69935	4.6758e-05	0.0046179
47928	TNFRSF1A	85.9737	224.223	69.0452	0.307931	-1.69932	9.27559e-05	0.00770192
15778	FN1	2008.61	5232.16	1613.89	0.308455	-1.69687	0.000105925	0.00854425
15555	FCGR2A	73.0376	189.713	58.7508	0.309683	-1.69114	0.000277995	0.0173272
4994	ADAMTS9-AS1	7.31402	18.9842	5.88501	0.309994	-1.68969	0.000962619	0.0419401
26354	PHLDB2	94.3025	244.668	75.8904	0.310177	-1.68884	3.54985e-05	0.00375664
26607	PLEKHH2	170.432	442.095	137.167	0.310266	-1.68842	9.27058e-05	0.00770192
25792	PALMD	47.2966	122.4	38.1003	0.311277	-1.68373	7.93314e-05	0.00682081
9936	CD44	224.836	581.568	181.155	0.311494	-1.68272	0.00123621	0.0493795
20147	LBH	41.9794	108.566	33.8259	0.311568	-1.68238	9.79927e-05	0.00809516
10826	COL4A1	469.019	1212.24	378.013	0.311831	-1.68116	0.000323167	0.0195888
25697	P2RY1	10.0323	25.9108	8.088	0.312148	-1.6797	0.000222746	0.0148985
44899	SHE	31.7842	82.0453	25.6297	0.312385	-1.6786	5.61756e-05	0.00534131
16256	GBP4	93.4267	240.794	75.3816	0.313054	-1.67552	7.33285e-05	0.00647206
33749	RP11-29G8.3	36.9741	95.2049	29.8437	0.313469	-1.67361	0.00110504	0.0462343
10200	CELF2	156.509	402.361	126.404	0.314157	-1.67044	0.000165913	0.0119764
9943	CD53	40.7729	104.819	32.9306	0.314167	-1.6704	0.000124975	0.0097589
46983	TANC1	199.303	512.358	160.969	0.314173	-1.67037	0.000176311	0.0125362
24075	NDST1	252.542	648.876	204.011	0.314407	-1.6693	8.134e-05	0.00695651
23405	MSN	381.716	980.188	308.433	0.314668	-1.6681	0.00013372	0.010309
26598	PLEKHG1	83.5444	214.514	67.5073	0.314698	-1.66796	0.000269712	0.017052
18837	INMT	94.8737	243.195	76.712	0.315434	-1.66459	0.000149236	0.0110956
44355	SAMHD1	129.422	331.724	104.65	0.315473	-1.66441	0.000261922	0.0166688
109	ABCG2	13.0414	33.4041	10.5481	0.315771	-1.66305	0.00019978	0.0137415
7831	AXL	77.1586	197.498	62.4231	0.316069	-1.66169	0.000704541	0.0338409
13658	DENND3	235.019	601.327	190.165	0.316241	-1.6609	0.000312353	0.0190763
17139	GVINP1	62.6443	160.227	50.6953	0.316396	-1.6602	0.000677655	0.0329267
10827	COL4A2	417.476	1065.48	338.129	0.31735	-1.65585	0.000274829	0.0172406
16398	GIMAP4	27.972	71.3874	22.6558	0.317364	-1.65579	0.000588113	0.0298566
10206	CELSR1	159.474	406.543	129.221	0.317854	-1.65356	0.000407244	0.0230713
7374	ARID5B	130.599	332.873	105.831	0.317932	-1.65321	0.00037053	0.0216218
17117	GUCY1A3	34.6965	88.4199	28.1181	0.318007	-1.65287	0.000376561	0.0218163
47063	TBC1D2	36.5709	93.1681	29.6406	0.318141	-1.65226	0.000694563	0.0335302
14800	ETS1	194.347	494.991	157.534	0.318255	-1.65174	0.000218229	0.0146165
23135	MOCS1	72.4015	183.777	58.7638	0.319757	-1.64495	0.000348955	0.0206873
7841	B2M	497.465	1259.26	404.184	0.32097	-1.63949	0.000165216	0.0119601
21316	MCAM	145.13	367.358	117.918	0.32099	-1.6394	7.71051e-05	0.00670068
18048	HSPA12B	21.0203	53.1808	17.0822	0.321211	-1.63841	0.000321194	0.0194935
26026	PCSK6	24.7922	62.7099	20.1492	0.321307	-1.63797	0.000433552	0.0241311
16854	GRASP	60.2666	152.367	48.9889	0.321518	-1.63703	0.000996759	0.0430025
20102	LAMC2	41.2538	104.263	33.5384	0.321672	-1.63634	0.000156581	0.0114517
23215	MRC2	115.789	292.584	94.1402	0.321754	-1.63597	0.000865428	0.0391112
11859	CTC-457L16.2	30.826	77.8664	25.0659	0.321909	-1.63527	0.000596436	0.0302219
9970	CD99	99.6951	251.788	81.0715	0.321983	-1.63494	0.00103256	0.0440725
50553	ZNF331	115.115	290.558	93.6318	0.322248	-1.63376	0.00105144	0.0445686
13066	CTSS	31.0259	78.2831	25.2393	0.322411	-1.63303	0.000167228	0.0120494
8289	BX004987.5	40.9888	103.402	33.3463	0.322491	-1.63267	0.00118731	0.048245
10327	CGNL1	129.319	326.234	105.207	0.322491	-1.63267	0.000420793	0.0236443
44609	SELPLG	32.4509	81.8543	26.4015	0.322543	-1.63244	9.88101e-05	0.00813497
26630	PLK2	33.1879	83.6847	27.0047	0.322695	-1.63176	0.000637408	0.0315722
9959	CD81	228.955	576.889	186.35	0.323027	-1.63027	0.000336086	0.0200956
21334	MCL1	519.237	1303.22	423.239	0.324764	-1.62254	0.000281883	0.017502
14553	ELTD1	12.36	31.0067	10.0767	0.324986	-1.62155	0.000139288	0.0106034
45006	SLA	81.8707	205.383	66.7468	0.324987	-1.62155	0.000787839	0.0366795
10978	CPED1	34.3718	86.0911	28.0389	0.325688	-1.61844	0.000627484	0.031306
46132	SNX33	98.0599	245.368	80.0223	0.326132	-1.61647	0.000642731	0.0317063
41936	RP13-259F12.2	14.8696	37.1091	12.1464	0.327317	-1.61124	0.000266659	0.016881
47938	TNFSF12	21.9275	54.6465	17.9211	0.327946	-1.60847	0.000458872	0.0250864
14269	EDEM1	82.9834	206.162	67.9003	0.329354	-1.60229	0.000362903	0.0213049
44348	SAMD4A	103.095	255.951	84.378	0.329665	-1.60093	6.38167e-05	0.00589447
26886	PPAP2B	69.4141	172.281	56.8182	0.329799	-1.60034	0.000143111	0.0108095
23118	MNDA	11.0635	27.4381	9.05849	0.330143	-1.59884	0.00106316	0.0449473
44095	RPS6KA2	128.234	317.336	105.078	0.331126	-1.59455	0.000183545	0.0128912
15445	FAS	21.6068	53.414	17.712	0.331598	-1.59249	0.000243231	0.0158532
28324	RHOBTB2	191.389	470.896	157.164	0.333755	-1.58314	0.000673622	0.0328294
16151	GANC	90.8863	223.578	74.6383	0.333836	-1.58279	0.00101528	0.0436815
54	ABCA1	183.081	449.902	150.409	0.334314	-1.58072	0.000620246	0.0311034
19497	KIAA1217	169.737	417.05	139.454	0.334381	-1.58043	0.000779826	0.0364309
23071	MLPH	114.429	280.924	94.0419	0.334759	-1.57881	0.00112979	0.0467857
24275	NID1	153.53	376.658	126.208	0.335072	-1.57746	0.000350326	0.0207424
8064	BIRC3	47.5671	116.601	39.114	0.335451	-1.57583	0.000190347	0.0131743
6642	ANKS1A	169.211	414.762	139.143	0.335477	-1.57571	0.00102652	0.0439347
47936	TNFSF10	31.485	77.1715	25.8907	0.335496	-1.57563	0.000155458	0.0114219
15611	FERMT2	83.1548	203.737	68.3897	0.335676	-1.57486	0.00038386	0.0221333
27925	RAPGEF3	94.5015	230.939	77.7949	0.336864	-1.56976	0.000423178	0.0237508
66	ABCA8	52.0207	127.089	42.8286	0.336997	-1.56919	0.000214328	0.0144752
18708	IL15RA	14.6498	35.7332	12.0682	0.33773	-1.56606	0.000795736	0.0369606
48841	TUBB6	45.5852	111.058	37.5682	0.338276	-1.56373	0.000913774	0.0405034
8869	C1orf162	18.5827	45.2612	15.316	0.338391	-1.56324	0.00016865	0.0120979
27207	PRKCE	93.4143	227.499	76.9957	0.338443	-1.56301	0.000630685	0.0313744
12017	CTD-2012K14.4	30.7038	74.72	25.3141	0.338786	-1.56155	0.000831245	0.038099
26080	PDGFA	33.7835	82.0585	27.8723	0.339664	-1.55782	0.000426932	0.0238512
19021	ITGB4	52.7161	127.902	43.5098	0.340182	-1.55562	0.000641366	0.0316712
45430	SLC9A3R2	56.3283	136.508	46.5105	0.340717	-1.55335	0.00025628	0.0164211
28326	RHOC	50.0217	121.165	41.3103	0.340941	-1.5524	0.000976051	0.0423351
23207	MPZL2	27.6691	66.9904	22.8542	0.341157	-1.55149	0.000434441	0.0241316
44613	SEMA3B	43.206	104.518	35.6985	0.341554	-1.54981	0.000890669	0.0397701
20191	LCP2	66.7731	161.508	55.1729	0.341611	-1.54957	0.000578808	0.0295137
23690	MTUS1	194.018	468.652	160.389	0.342235	-1.54694	0.000525382	0.0275766
24232	NFKB1	49.8637	120.295	41.2395	0.342821	-1.54447	0.000550615	0.0284133
20799	LRP10	123.774	298.477	102.382	0.343013	-1.54366	0.000477382	0.0256629
6686	ANXA5	99.877	240.596	82.6461	0.343506	-1.54159	0.000884828	0.0396187
21038	MACF1	2522.54	6070.52	2088.09	0.343973	-1.53963	0.000931296	0.0411297
45468	SLIT2	149.556	359.84	123.806	0.34406	-1.53927	0.000153973	0.0113472
45464	SLFN5	53.6375	128.932	44.4177	0.344504	-1.53741	0.000695753	0.0335302
6677	ANXA11	179.789	431.918	148.916	0.344778	-1.53626	0.000476794	0.0256629
13982	DOCK4	214.546	515.286	177.721	0.344898	-1.53576	0.000455657	0.0250171
46654	STK10	105.932	254.258	87.7691	0.345197	-1.53451	0.000549106	0.0284133
13213	CYBB	45.8236	109.894	37.9782	0.345589	-1.53287	0.000226219	0.0150685
4817	ACE	58.3536	139.925	48.3653	0.345652	-1.53261	0.000301183	0.0185342
44967	SIRPA	48.3417	115.798	40.0818	0.346136	-1.53059	0.000886113	0.0396397
46154	SOD2	271.687	649.629	225.409	0.346981	-1.52707	0.000331703	0.0198825
10302	CFI	17.7678	42.4816	14.7417	0.347013	-1.52694	0.000901064	0.0400132
47917	TNFRSF10C	6.96448	16.6427	5.77939	0.347262	-1.5259	0.000674822	0.0328549
25759	PAG1	56.1324	134.119	46.5831	0.347327	-1.52563	6.81819e-05	0.00616942
50296	ZFAND5	213.685	509.663	177.443	0.348157	-1.52219	0.000971467	0.0422115
9337	CAB39L	23.7375	56.6046	19.713	0.348258	-1.52177	0.00121519	0.0488977
13339	CYTIP	38.7329	92.2865	32.1754	0.348647	-1.52016	0.000619295	0.0310878
27685	PXN	304.995	725.686	253.482	0.349299	-1.51746	0.00102633	0.0439347
13514	DDR2	33.226	79.0002	27.6209	0.349631	-1.51609	0.000233069	0.015461
27927	RAPGEF5	178.452	423.345	148.466	0.350697	-1.5117	0.000410888	0.0232224
46659	STK17B	57.7723	136.846	48.0899	0.351417	-1.50875	0.00102271	0.043849
6492	AMOTL2	76.8994	181.958	64.035	0.351922	-1.50667	0.000286013	0.017668
48634	TSPAN13	27.3079	64.5771	22.7443	0.352204	-1.50552	0.00123622	0.0493795
27167	PREX1	128.224	302.096	106.934	0.353973	-1.49829	0.00014421	0.0108507
46737	STXBP6	25.4802	60.0034	21.2529	0.354194	-1.49739	0.000628415	0.0313187
23803	MYLK	261.533	615.481	218.192	0.354507	-1.49612	0.000464776	0.0253235
7867	B4GALT1	136.505	321.127	113.898	0.354682	-1.4954	0.000896404	0.0398762
4856	ACSF2	47.3842	111.42	39.5431	0.354902	-1.49451	0.000379808	0.0219519
9142	C5orf4	75.6462	177.874	63.1285	0.354906	-1.49449	0.000845249	0.0385224
10459	CHST15	59.37	139.579	49.5485	0.354986	-1.49417	0.00113389	0.0467955
9810	CCND2	108.148	253.082	90.4015	0.357202	-1.48519	6.42873e-05	0.00592168
15748	FLT1	65.3003	152.579	54.6131	0.357933	-1.48224	0.000345795	0.0206252
46255	SPATA13	114.87	268.272	96.0856	0.358165	-1.4813	0.00110649	0.046255
15774	FMOD	42.6593	99.4921	35.7002	0.358825	-1.47865	0.000236571	0.0155655
9515	CASP10	59.1553	137.759	49.5304	0.359545	-1.47576	0.000216534	0.0145633
5296	AIM1	72.3017	168.325	60.5437	0.359683	-1.4752	0.000993084	0.0429179
46635	STAT6	219.826	511.174	184.151	0.36025	-1.47293	0.000803315	0.0372057
14855	EXT1	110.356	255.726	92.5554	0.361932	-1.46621	0.000811656	0.0374846
16465	GLIPR2	29.7687	68.9578	24.9701	0.362107	-1.46551	0.000676165	0.0328873
26912	PPFIBP1	115.191	266.808	96.6254	0.362154	-1.46533	0.000651114	0.0320222
9811	CCND3	75.2026	174.167	63.0845	0.362207	-1.46511	0.00113331	0.0467955
47132	TBX3	46.7578	108.288	39.2234	0.362212	-1.46509	0.000357391	0.0210579
4873	ACTA2	163.975	379.71	137.559	0.362272	-1.46485	0.000417274	0.0235011
4995	ADAMTS9-AS2	24.6153	56.912	20.6606	0.363027	-1.46185	0.000860531	0.0390165
6679	ANXA2	210.221	485.877	176.467	0.363194	-1.46119	0.000868688	0.0391855
9879	CD109	40.069	92.5138	33.6472	0.3637	-1.45918	0.000529351	0.0277206
11537	CTB-113P19.1	13.8988	32.0535	11.6758	0.36426	-1.45696	0.000882806	0.0396187
19012	ITGAM	37.039	85.3728	31.1206	0.364526	-1.45591	0.000304879	0.0186905
47982	TNS3	295.07	679.565	247.989	0.364923	-1.45433	0.000208265	0.0141842
13159	CXCR5	48.7085	111.972	40.9619	0.365824	-1.45078	0.00123555	0.0493795
24187	NES	73.7168	168.374	62.1261	0.368977	-1.4384	0.000487249	0.026108
27269	PROS1	22.0655	50.3727	18.5993	0.369233	-1.4374	0.00010974	0.00878136
16077	GABRE	56.0437	127.713	47.2679	0.370109	-1.43398	0.00092719	0.0409857
6672	ANTXR1	216.167	491.248	182.483	0.371468	-1.42869	0.000776975	0.0363327
19047	ITPKB	123.331	280.114	104.133	0.371753	-1.42758	0.000897158	0.0398762
19027	ITGBL1	34.0502	76.8413	28.8104	0.374934	-1.41529	0.000386905	0.022256
27619	PTPRC	131.374	296.264	111.183	0.375283	-1.41395	0.000545651	0.0283313
28263	RGL1	80.979	182.544	68.5425	0.375485	-1.41317	0.000275551	0.0172413
5061	ADPRH	18.7473	42.2453	15.87	0.375663	-1.41249	0.00126011	0.049882
28373	RIN2	74.3241	167.36	62.932	0.376028	-1.41109	0.000217309	0.0145952
44718	SERPINB9	52.5936	118.084	44.5745	0.377482	-1.40552	0.000333149	0.0199445
14818	EVPL	43.2883	97.1839	36.6889	0.37752	-1.40538	0.000835427	0.0382545
26065	PDE4D	93.3979	209.647	79.1634	0.377604	-1.40505	0.00107401	0.0453271
50185	ZBTB4	204.757	459.533	173.559	0.377687	-1.40474	0.00112687	0.0467763
13819	DLL4	47.0412	105.216	39.9178	0.379389	-1.39825	0.00112567	0.0467748
21059	MAFK	45.2656	101.108	38.4277	0.380066	-1.39568	0.000896691	0.0398762
20798	LRP1	970.923	2168.37	824.296	0.380146	-1.39538	0.00109933	0.046107
19683	KLHL5	42.6784	95.2919	36.2359	0.380262	-1.39493	0.00118722	0.048245
14881	F2R	51.1178	113.921	43.4276	0.381207	-1.39135	0.000633435	0.0314719
20238	LEPR	39.3652	87.7018	33.4464	0.381365	-1.39075	0.00054788	0.0284133
7217	APOL3	46.8465	104.327	39.8081	0.381571	-1.38998	0.000415141	0.0234354
18998	ITGA10	45.9066	102.166	39.0177	0.381906	-1.38871	0.00102918	0.0440098
50183	ZBTB38	154.92	343.649	131.811	0.383562	-1.38247	0.000705542	0.0338409
23178	MPEG1	43.7514	96.2718	37.3203	0.387656	-1.36715	0.0012343	0.0493795
18690	IKZF1	56.6633	124.601	48.3444	0.387995	-1.36589	0.000348738	0.0206873
6480	AMICA1	54.9283	120.769	46.8661	0.388063	-1.36564	0.0002763	0.0172659
16226	GAS7	74.0708	162.635	63.2262	0.388761	-1.36304	0.000545687	0.0283313
27352	PRSS23	78.6487	170.271	67.4296	0.396014	-1.33638	0.000858945	0.0390165
14048	DPYD	52.4236	110.884	45.2652	0.40822	-1.29258	0.00119845	0.0485104
6693	AOAH	29.432	60.6664	25.6074	0.422102	-1.24434	0.00104975	0.0445686
24025	NCF2	20.7451	42.2264	18.1148	0.428992	-1.22098	0.000653955	0.0320968
23131	MOB3C	59.7092	121.246	52.1741	0.430317	-1.21653	0.000897113	0.0398762
19539	KIAA2022	69.1132	31.2447	73.7502	2.3604	1.23903	0.000224302	0.0149819
47337	TFAP2A	95.5604	38.8992	102.498	2.63498	1.39779	0.00114089	0.0469645
25865	PATE4	34.7588	13.1166	37.4089	2.85202	1.51198	0.000425577	0.0238303
37987	RP11-531A24.3	50.7121	18.0615	54.7101	3.0291	1.59889	0.000669976	0.0327252
37907	RP11-526J3.3	17.0279	6.06234	18.3706	3.03028	1.59945	0.00105554	0.0447032
29771	RP1-310O13.12	84.4504	30.0661	91.1097	3.03031	1.59947	0.000635388	0.0315366
37259	RP11-483E23.8	65.7048	22.048	71.0506	3.22253	1.6882	0.000771191	0.036181
21228	42067	78.6585	25.4589	85.1727	3.3455	1.74222	0.000177191	0.0125619
17305	HCN3	93.0157	29.8076	100.755	3.38019	1.7571	0.000550781	0.0284133
36618	RP11-450H6.3	11.1596	3.43503	12.1054	3.52411	1.81726	0.000986222	0.042738
9814	CCNE2	90.9922	27.9901	98.7067	3.52649	1.81823	0.000844262	0.0385136
20015	L1CAM	108.692	33.2902	117.925	3.54234	1.8247	0.000648564	0.0319566
20564	LINC00511	66.69	20.3622	72.3628	3.55378	1.82935	0.000137115	0.0104874
30307	RP11-109P14.9	38.9134	11.6824	42.2479	3.61638	1.85455	0.00060031	0.0303548
14869	EZH2	257.627	74.8264	280.011	3.74214	1.90386	0.00104412	0.0444136
7554	ASPM	391.16	113.45	425.165	3.74762	1.90597	0.000859903	0.0390165
8025	BEND5	14.9818	4.32998	16.2861	3.76124	1.91121	0.00095993	0.0418605
9395	CADPS	183.846	52.8622	199.885	3.78124	1.91886	0.00075972	0.0358021
46600	STAC3	45.3402	12.6549	49.3425	3.89907	1.96313	0.000407263	0.0230713
14861	EXTL3-AS1	38.245	10.6247	41.6271	3.91797	1.97011	0.000371561	0.0216339
29732	RP1-290I10.6	19.1417	5.31142	20.8352	3.92271	1.97185	0.000874739	0.0394018
9333	CA8	62.9551	17.2321	68.5539	3.97826	1.99214	0.000206184	0.0141019
19579	KIF5C	344.929	93.3484	375.735	4.02509	2.00902	0.00109976	0.046107
1076	AC007740.1	51.7537	13.9356	56.3845	4.04607	2.01652	0.00109902	0.046107
27265	PROM1	108.097	28.7108	117.818	4.1036	2.03689	0.000388366	0.0222872
49188	UNC13A	390.107	103.601	425.189	4.10411	2.03707	0.00114414	0.0469785
10447	CHRNB2	113.01	29.6234	123.221	4.15958	2.05644	0.000955413	0.0417387
29024	RNF183	20.6219	5.3695	22.4896	4.18839	2.0664	0.000393373	0.0224946
45554	SMPD3	189.514	49.2304	206.691	4.19845	2.06986	0.00125625	0.0498103
46890	SYT10	37.9198	9.36791	41.4159	4.42104	2.14439	3.35062e-05	0.00356312
16037	FZD3	109.667	27.0293	119.786	4.4317	2.14786	0.000649122	0.0319566
25874	PAX5	143.28	34.9993	156.539	4.47263	2.16112	0.000456431	0.0250171
17953	HPSE	34.3522	8.3505	37.536	4.49506	2.16834	0.000403898	0.0229611
26602	PLEKHG4B	451.766	108.65	493.78	4.54467	2.18418	0.00044901	0.0247144
7144	AP3B2	141.128	33.8632	154.262	4.55545	2.18759	0.000967539	0.0421166
9720	CCDC64	144.318	34.2912	157.791	4.60149	2.2021	0.00102235	0.043849
46416	SRCIN1	181.331	42.3448	198.35	4.68417	2.22779	6.3601e-05	0.00589447
19577	KIF5A	123.726	28.7045	135.361	4.71568	2.23747	0.000867748	0.0391795
7863	B4GALNT1	122.129	28.1623	133.635	4.74518	2.24646	0.00118964	0.048245
50812	ZNF681	30.3355	6.94251	33.1999	4.78212	2.25765	0.000814005	0.0375573
16957	GS1-24F4.2	11.6253	2.65571	12.7236	4.79103	2.26034	0.000718124	0.0343764
13813	DLGAP5	61.1369	13.9052	66.9203	4.81262	2.26682	0.000691212	0.0334328
13247	CYP19A1	49.3641	11.1858	54.039	4.83105	2.27234	0.000624374	0.031278
5016	ADCY1	349.149	78.6202	382.275	4.86231	2.28164	0.000819764	0.0377381
16302	GDAP1	96.2726	21.3925	105.442	4.92891	2.30127	0.000887702	0.0396741
26217	PFN2	154.818	34.3943	169.564	4.93	2.30159	0.000756443	0.0357496
15008	FAM131B	73.0938	16.06	80.0775	4.98613	2.31792	0.00118834	0.048245
46157	SOGA2	376.549	82.5892	412.544	4.99513	2.32052	0.000638844	0.0315788
25936	PCDHA9	23.9845	5.22876	26.2811	5.02627	2.32949	0.000582263	0.0296524
19272	KCNB2	156.947	34.1545	171.983	5.03542	2.33211	0.00110967	0.0463083
7341	ARHGEF19	99.5498	21.6198	109.092	5.04594	2.33512	0.000836851	0.0382836
22943	MIR7-3HG	25.8681	5.61459	28.3481	5.04901	2.336	0.000135542	0.0103834
17108	GTSE1	81.1424	17.6019	88.9229	5.05188	2.33682	0.000390687	0.0223939
19546	KIF14	87.3075	18.9385	95.6793	5.0521	2.33688	0.000457222	0.0250244
17360	HELLS	249.336	53.6094	273.302	5.09802	2.34994	0.00103337	0.0440725
5018	ADCY2	118.281	25.0329	129.699	5.18113	2.37327	0.00118903	0.048245
26130	PDZD4	102.556	21.5404	112.477	5.22165	2.38451	0.00032689	0.0196914
17504	HIST1H2BJ	97.5964	20.3925	107.05	5.24949	2.39218	0.000907991	0.0402839
19273	KCNC1	90.0516	18.7909	98.7774	5.25667	2.39415	0.00121609	0.0488977
25863	PATE2	14.7389	3.04369	16.171	5.31295	2.40951	0.00035308	0.0208292
46855	SYN1	46.7604	9.5664	51.3148	5.36407	2.42333	0.000679043	0.0329611
13691	DGCR5	54.913	11.1954	60.2662	5.38314	2.42845	0.00111297	0.0463659
18679	IGSF9	319.678	65.1619	350.843	5.38417	2.42872	0.000662636	0.0324243
18926	IQGAP3	293.376	59.4856	322.015	5.41333	2.43652	0.000626487	0.031306
44992	SKA3	35.4051	7.14089	38.8661	5.44275	2.44433	0.000602388	0.0304281
24333	NLGN1	67.5448	13.6134	74.1486	5.44673	2.44539	0.000274072	0.0172154
28360	RIMBP2	164.73	32.9163	180.87	5.49485	2.45808	0.000148746	0.0110956
49201	UNC80	308.254	61.2077	338.505	5.53043	2.46739	0.000125777	0.00980578
44171	RRM2	118.183	23.4553	129.783	5.53319	2.46811	0.000210549	0.0142996
2117	AC018359.1	22.2852	4.41646	24.4732	5.54136	2.47024	0.0007614	0.0358405
46736	STXBP5L	125.673	24.7407	138.032	5.57913	2.48004	0.000106072	0.00854425
26258	PGBD5	59.6292	11.738	65.4934	5.57962	2.48017	0.0010945	0.0460325
19570	KIF2C	85.818	16.8447	94.2637	5.59606	2.48441	0.00123285	0.0493795
10207	CELSR2	424.475	83.2402	466.258	5.60136	2.48578	0.000923672	0.0408674
23122	MNX1	17.0026	3.33045	18.6767	5.60786	2.48745	0.000955124	0.0417387
20005	KSR2	289.175	56.5277	317.663	5.61959	2.49046	6.61387e-05	0.00605132
30071	RP11-102F4.3	24.8575	4.8347	27.3092	5.64858	2.49789	0.000605428	0.0305062
17483	HIST1H2AG	105.622	20.5211	116.042	5.65478	2.49947	0.000537977	0.028061
10529	CKAP2L	87.6624	16.9937	96.3157	5.66773	2.50277	0.000757131	0.0357496
19324	KCNK10	29.8469	5.77448	32.7946	5.67923	2.5057	0.00115676	0.0474162
38899	RP11-5A11.1	29.0275	5.61459	31.8944	5.68062	2.50605	0.000189467	0.0131628
8065	BIRC5	59.3809	11.4771	65.2467	5.68494	2.50715	0.000235434	0.0155406
23829	MYO3A	170.518	32.4147	187.428	5.7822	2.53162	0.000456573	0.0250171
9252	C8orf47	28.9664	5.49766	31.8401	5.79157	2.53395	0.000174645	0.0124543
9433	CAMK2B	180.602	34.1228	198.538	5.81833	2.54061	5.48056e-05	0.00524188
46231	SPAG5	75.5325	14.2392	83.0378	5.83165	2.5439	0.000249215	0.0161132
10224	CENPL	47.0938	8.8758	51.7736	5.83312	2.54427	0.000762013	0.0358405
10080	CDK5R2	62.4269	11.7213	68.6358	5.85567	2.54983	7.45234e-05	0.00653488
46893	SYT13	84.5032	15.8125	92.9143	5.87599	2.55483	0.000105474	0.00853863
27777	RAB3C	29.0977	5.4387	31.9947	5.88278	2.5565	0.000626199	0.031306
24408	NOL4	243.217	45.3696	267.443	5.89476	2.55943	0.000190982	0.0131924
14972	FAM111B	137.543	25.3192	151.285	5.97511	2.57896	6.70284e-05	0.00612117
46680	STMN1	569.736	104.544	626.698	5.99459	2.58366	0.000217766	0.0146057
26335	PHGDH	72.9049	13.3657	80.1954	6.00007	2.58498	0.000884606	0.0396187
24736	NUSAP1	161.226	29.5333	177.351	6.00512	2.58619	0.000348451	0.0206873
25820	PAQR4	120.638	22.0206	132.713	6.02678	2.59139	0.000822665	0.037813
26628	PLK1	90.1654	16.4399	99.193	6.03368	2.59304	0.00117098	0.0478374
49815	WNK2	382.454	69.5492	420.769	6.04995	2.59692	0.000939938	0.0412858
10057	CDK1	42.2918	7.66808	46.5315	6.0682	2.60127	0.00118991	0.048245
7656	ATP1A3	80.7331	14.5692	88.8348	6.09743	2.6082	0.00109452	0.0460325
10097	CDKN2A	144.197	26.0126	158.668	6.09966	2.60873	0.000165249	0.0119601
46183	SOX11	160.943	28.8374	177.119	6.142	2.61871	0.000604839	0.0305062
14510	ELAVL3	366.617	64.9546	403.556	6.21289	2.63526	0.000134582	0.0103262
9815	CCNF	130.742	23.1621	143.915	6.2134	2.63538	0.000993913	0.0429179
17514	HIST1H3B	121.34	21.2462	133.596	6.28802	2.65261	0.000865285	0.0391112
17520	HIST1H3H	44.6421	7.79814	49.1536	6.30325	2.65609	0.00118351	0.0482275
24522	NPTXR	157.873	27.3921	173.85	6.34671	2.66601	0.000712477	0.0341397
44660	42250	188.961	32.6834	208.098	6.36708	2.67063	8.51372e-06	0.00115526
8979	C21orf58	148.501	25.6398	163.545	6.37856	2.67323	0.000366334	0.0214804
41516	RP11-923I11.1	38.7601	6.68451	42.6877	6.38607	2.67493	0.00106746	0.0450898
10079	CDK5R1	83.929	14.3182	92.4528	6.457	2.69086	0.000400504	0.0227949
13666	DEPDC1	53.2976	9.04007	58.7169	6.49518	2.69937	0.000155156	0.011417
16553	GNAO1	324.686	54.5862	357.759	6.55403	2.71238	0.000468462	0.0254295
19553	KIF1A	1386.75	232.618	1528.08	6.56903	2.71568	0.000246016	0.0160091
27861	RAD54L	102.998	17.2663	113.496	6.57327	2.71661	0.00038801	0.0222872
49110	UCHL1	160.298	26.6318	176.665	6.63361	2.72979	0.000300819	0.0185342
24785	OCIAD2	38.1481	6.31747	42.0458	6.65547	2.73454	0.000446618	0.0246387
17670	HMGB1P41	18.0607	2.96968	19.9085	6.70393	2.74501	0.000952756	0.0417353
24446	NOVA1	114.214	18.7288	125.906	6.7226	2.74902	0.000215848	0.0145436
9061	C3orf14	29.8512	4.8008	32.9186	6.8569	2.77756	0.00093631	0.041201
7523	ASF1B	78.8772	12.6613	86.9853	6.87018	2.78035	9.47286e-05	0.00785228
44774	SEZ6	209.308	33.5104	230.834	6.88843	2.78418	0.000433933	0.0241311
45407	SLC7A14	56.4237	8.88937	62.2443	7.0021	2.80779	0.000273515	0.0172027
49698	WDR34	125.304	19.6877	138.237	7.0215	2.81178	0.000239338	0.0156854
25900	PCBP3	72.3519	11.2183	79.8376	7.11673	2.83121	0.000505745	0.0269534
16910	GRM8	100.092	15.4466	110.457	7.15089	2.83812	0.00110009	0.046107
10203	CELF5	40.7924	6.27062	45.0196	7.17944	2.84387	4.26737e-05	0.00433822
17176	H2AFX	80.117	12.3142	88.4194	7.18025	2.84403	0.00125039	0.0496321
48999	UBE2C	51.8557	7.96957	57.2295	7.181	2.84418	0.000637383	0.0315722
16577	GNG4	280.532	42.8036	309.642	7.23402	2.8548	3.51209e-05	0.00372666
16881	GRIK5	105.543	16.0431	116.502	7.26179	2.86032	1.33022e-05	0.0016842
17508	HIST1H2BN	50.4938	7.66661	55.7379	7.27022	2.862	0.00111198	0.0463648
10052	CDHR2	79.965	12.0807	88.2774	7.3073	2.86934	0.000102905	0.00840107
21550	MGAT5B	95.5962	14.3237	105.548	7.36874	2.88142	0.000439891	0.0243573
17497	HIST1H2BC	133.832	19.9326	147.779	7.41394	2.89024	0.000477884	0.0256629
19693	KLK12	24.3203	3.58089	26.8599	7.5009	2.90706	0.000426855	0.0238512
44254	RUNDC3A	82.6662	12.1046	91.3064	7.54313	2.91516	5.09428e-05	0.00493077
24590	NRSN1	42.5471	6.16028	47.0026	7.62994	2.93167	5.65943e-05	0.00537059
50041	YBX2	22.3825	3.21606	24.7294	7.68937	2.94286	1.25356e-05	0.001621
4983	ADAMTS18	45.9064	6.42188	50.7413	7.90131	2.98209	0.00104895	0.0445686
27629	PTPRN	84.6489	11.7712	93.5727	7.94927	2.99082	5.02628e-05	0.00488445
44394	SBK1	227.657	31.5451	251.671	7.97812	2.99605	0.000113855	0.00905094
17902	HOXB2	82.4731	11.393	91.1767	8.00288	3.00052	0.0011466	0.0470397
46473	SRRM3	129.48	17.7317	143.163	8.07386	3.01326	2.92433e-05	0.00320106
10020	CDCA8	76.8128	10.4816	84.935	8.10325	3.0185	2.50176e-06	0.000444378
48031	TOX3	164.125	22.3532	181.484	8.11896	3.02129	0.000285294	0.017646
28170	RECQL4	141.219	19.2173	156.158	8.12589	3.02253	0.000630826	0.0313744
11304	CSMD2	248.572	33.6545	274.888	8.16796	3.02998	0.000468837	0.0254295
7587	ATCAY	124.788	16.8486	138.005	8.19087	3.03402	0.000213605	0.0144465
24825	OGDHL	50.962	6.86135	56.3621	8.21443	3.03816	0.000211556	0.0143279
18864	INSM1	260.33	35.0479	287.915	8.21491	3.03824	7.51234e-05	0.00656376
23394	MSI1	105.937	14.252	117.164	8.22084	3.03929	0.000180782	0.0127791
26498	PKMYT1	123.075	16.4367	136.132	8.28223	3.05002	0.000372518	0.0216339
14223	E2F7	161.182	21.4479	178.293	8.31281	3.05534	0.000156646	0.0114517
47193	TCERG1L	66.5255	8.75792	73.5991	8.40372	3.07103	8.58475e-05	0.00726513
47721	TMEM200C	13.5242	1.75245	14.9656	8.5398	3.0942	0.000532962	0.0278796
17306	HCN4	32.0146	4.14372	35.4274	8.54965	3.09587	4.33e-05	0.00436529
48705	TTBK1	83.0169	10.7107	91.8707	8.57746	3.10055	0.000162585	0.0118071
46650	STIL	117.213	15.0314	129.725	8.63026	3.1094	0.000327844	0.0196999
10715	CNIH2	55.7775	7.14309	61.7327	8.64229	3.11141	0.00044006	0.0243573
23858	MYT1	105.478	13.4904	116.742	8.65374	3.11332	7.15156e-05	0.00635153
45457	SLCO5A1	78.5884	10.027	86.9837	8.67496	3.11686	2.24866e-05	0.00258393
32661	RP11-229P13.23	28.15	3.55466	31.1617	8.76641	3.13199	0.00113757	0.0469074
8274	BUB1	98.6595	12.275	109.237	8.89913	3.15366	8.90446e-05	0.00748123
28312	RHBDL3	90.0429	11.1603	99.702	8.93362	3.15925	0.000431883	0.0240722
21507	MEX3B	61.4669	7.59606	68.0634	8.96035	3.16356	0.000549749	0.0284133
8200	BRSK1	59.6212	7.29559	66.0284	9.05046	3.17799	0.000599255	0.0303331
13818	DLL3	23.262	2.79586	25.7681	9.21654	3.20422	2.72413e-05	0.00301595
48728	TTC3-AS1	24.8617	2.98378	27.5407	9.23014	3.20635	0.000371766	0.0216339
1953	AC015933.2	15.3869	1.84539	17.045	9.23651	3.20735	0.000919311	0.0407116
44982	SIX1	80.2425	9.62154	88.89	9.23864	3.20768	0.000140286	0.0106311
14056	DPYSL5	324.968	38.8633	360.001	9.26325	3.21152	4.69394e-05	0.00462566
47689	TMEM179	35.3356	4.15455	39.1537	9.42428	3.23638	0.000350865	0.020749
10202	CELF4	110.911	13.0245	122.897	9.43585	3.23815	2.34235e-05	0.00267259
47660	TMEM151B	78.6281	9.20782	87.1285	9.46245	3.24221	0.000875109	0.0394018
9980	CDC20	49.4498	5.78554	54.7965	9.47128	3.24356	0.000696298	0.0335302
20999	LYPD6	26.0399	3.03556	28.8568	9.50626	3.24888	0.000670133	0.0327252
50203	ZBTB8B	22.338	2.58074	24.7572	9.59307	3.26199	0.0010161	0.0436815
14063	DRD2	74.6222	8.56234	82.7111	9.65987	3.272	2.8876e-05	0.00316799
46395	SPTBN4	51.4968	5.79573	57.0928	9.85084	3.30025	0.000702216	0.0337816
26768	POLQ	107.109	12.0546	118.749	9.85088	3.30025	3.85932e-05	0.00400741
15103	FAM183A	43.3342	4.79646	48.0531	10.0185	3.32459	0.000151334	0.0112038
16737	GPR137C	69.4915	7.67647	77.0607	10.0386	3.32748	6.76163e-05	0.00615967
40089	RP11-715J22.2	23.8162	2.63064	26.4104	10.0395	3.32762	0.000617275	0.0310185
46181	SOX1	149.63	16.4932	165.932	10.0606	3.33065	0.000932517	0.0411461
10208	CELSR3	538.218	59.2996	596.862	10.0652	3.3313	1.56198e-05	0.00192422
15043	FAM155A	56.516	6.21208	62.6756	10.0893	3.33476	8.81363e-05	0.00741998
17521	HIST1H3I	53.1209	5.83506	58.911	10.096	3.33572	7.90932e-05	0.00681241
47649	TMEM145	52.4196	5.75664	58.1334	10.0985	3.33607	0.000752274	0.0356243
51055	ZYG11A	18.9163	2.06114	20.9802	10.179	3.34752	0.0011286	0.0467763
14216	E2F2	117.738	12.7329	130.595	10.2565	3.35847	6.0225e-05	0.00565975
5026	ADCYAP1	103.354	11.1023	114.65	10.3267	3.36831	0.000746663	0.0353932
27524	PTCHD2	97.9097	10.3355	108.633	10.5106	3.39378	0.00125073	0.0496321
24571	NRG1-IT1	56.3687	5.91084	62.5472	10.5818	3.40351	1.9599e-05	0.00231239
10107	CDKN3	17.894	1.85569	19.8579	10.7011	3.41969	0.000307379	0.0188059
49894	XKR7	27.2113	2.8181	30.1982	10.7158	3.42167	0.000239507	0.0156854
24593	NRXN1	412.678	42.1599	458.047	10.8645	3.44156	2.02908e-06	0.000377359
14111	DTX1	61.169	6.21319	67.8983	10.9281	3.44997	6.27995e-05	0.00584506
15044	FAM155A-IT1	76.3392	7.68036	84.7464	11.0342	3.46391	0.000102605	0.00840107
7671	ATP2B3	61.0782	6.03628	67.8181	11.2351	3.48994	0.000542191	0.0282102
7902	BAI2	99.1629	9.72737	110.114	11.32	3.50081	0.000301896	0.0185546
8035	BEX1	59.4285	5.82246	65.9924	11.3341	3.5026	0.000182849	0.0128877
50860	ZNF730	17.0127	1.6486	18.894	11.4606	3.51862	0.00105101	0.0445686
15834	FOXG1	114.507	11.0461	127.176	11.5132	3.52521	0.000652755	0.0320703
15270	FAM57B	82.1026	7.90585	91.1879	11.5342	3.52785	5.53521e-05	0.00527335
39766	RP11-688I9.4	13.1395	1.26173	14.5939	11.5665	3.53188	0.000727129	0.0346025
21138	MANEAL	82.8135	7.81344	91.9972	11.7742	3.55756	1.49525e-05	0.00185442
44367	SAPCD2	97.6132	9.19668	108.44	11.7912	3.55964	2.40519e-05	0.00272505
49046	UBE2T	32.5158	3.02433	36.127	11.9455	3.57839	0.000149232	0.0110956
13942	DNER	46.7615	4.34387	51.9555	11.9606	3.58022	0.000119438	0.00944827
26327	PHF21B	64.2399	5.96006	71.3762	11.9757	3.58204	0.000147118	0.011032
49268	USH1C	43.6513	4.02967	48.5029	12.0364	3.58934	0.000862549	0.0390539
7847	B3GALT5	45.6314	4.14719	50.7111	12.2278	3.6121	0.000397066	0.0226257
15923	FSD1	31.6885	2.87504	35.2167	12.2491	3.61461	0.000571007	0.0292699
20288	LHX2	53.118	4.74055	59.0417	12.4546	3.63861	0.000183696	0.0128912
13811	DLGAP3	39.8583	3.54176	44.3052	12.5094	3.64494	0.000132422	0.0102251
41517	RP11-923I11.3	13.8209	1.2127	15.3648	12.6699	3.66333	0.00120316	0.0485791
10105	CDKN2C	137.998	11.8751	153.442	12.9213	3.69168	3.9424e-06	0.000633029
46565	ST18	429.876	36.8777	477.998	12.9617	3.69619	1.41767e-06	0.000282904
28364	RIMKLA	26.677	2.24012	29.6693	13.2445	3.72732	0.000162648	0.0118071
9012	C2CD4C	16.6815	1.37778	18.5554	13.4677	3.75143	4.87482e-05	0.00475633
37218	RP11-480I12.5	34.9735	2.88739	38.9025	13.4732	3.75202	4.57316e-05	0.0045443
16886	GRIN2D	36.4981	3.00908	40.5987	13.4921	3.75404	0.00051619	0.027267
45583	SNAP25	75.1238	6.16885	83.5672	13.5467	3.75986	1.66615e-05	0.00201987
13785	DISP2	32.8304	2.69004	36.5211	13.5764	3.76303	0.000293575	0.018112
10376	CHEK1	57.9066	4.72389	64.4188	13.6368	3.76943	1.9662e-05	0.0023142
20625	LINGO2	20.0543	1.6313	22.3102	13.6763	3.77361	8.89e-06	0.00119416
47362	TFR2	29.026	2.3501	32.2925	13.7409	3.78041	0.00103768	0.044217
45228	SLC29A4	55.1033	4.4484	61.306	13.7816	3.78467	7.85748e-05	0.00677981
20179	LCN12	27.9222	2.24578	31.0662	13.8332	3.79006	0.000273469	0.0172027
48972	UBA52P6	15.4247	1.23285	17.1624	13.921	3.79919	0.000558345	0.0286814
48525	TRIM9	174.313	13.8023	193.968	14.0534	3.81284	1.03547e-07	3.63856e-05
39630	RP11-672L10.2	73.0161	5.776	81.2496	14.0668	3.81422	0.00071916	0.034392
40091	RP11-715J22.4	24.9653	1.95006	27.7834	14.2475	3.83263	0.000205269	0.0140592
43041	RP5-1092A11.5	14.2285	1.107	15.8352	14.3046	3.83841	0.000515529	0.027267
24757	NXPH4	47.8036	3.71459	53.2023	14.3225	3.84021	4.45282e-05	0.00446322
7185	APLP1	87.2478	6.59979	97.1231	14.7161	3.87932	6.65789e-06	0.000946787
46474	SRRM4	121.97	9.1518	135.785	14.837	3.89112	6.5209e-06	0.000930034
50780	ZNF643	19.7467	1.48124	21.9833	14.8412	3.89153	0.000444553	0.0245527
43289	RP5-890O15.3	9.97056	0.737635	11.1011	15.0496	3.91165	0.0012594	0.049882
12372	CTD-2231H16.1	72.2514	5.33795	80.4449	15.0704	3.91364	0.000249863	0.0161336
6156	AL592528.1	15.9381	1.12996	17.7513	15.7097	3.97358	0.00027906	0.0173712
9437	CAMK2N2	51.1756	3.47649	57.0163	16.4005	4.03567	2.95124e-06	0.000512945
4880	ACTBP7	8.52513	0.560792	9.50036	16.941	4.08244	0.000524756	0.0275766
43923	RPS11P6	9.81024	0.636577	10.9335	17.1755	4.10228	0.00081113	0.0374846
10440	CHRNA3	34.9065	2.26207	38.9038	17.1983	4.10419	0.000347937	0.0206873
10782	CNTNAP5	58.9163	3.79608	65.6657	17.2983	4.11256	0.00121088	0.0488097
17410	HGFAC	22.2575	1.41458	24.8097	17.5386	4.13246	0.00121246	0.0488326
18818	INA	105.549	6.49438	117.678	18.1199	4.17951	4.08069e-07	0.000105819
44855	SH2D7	10.7912	0.652529	12.0327	18.44	4.20477	0.000756987	0.0357496
13845	DMRTA2	20.1005	1.1937	22.4156	18.7783	4.23099	0.000190448	0.0131743
24168	NEK2	38.2034	2.23767	42.6073	19.0409	4.25103	8.8154e-06	0.00118743
14994	FAM123C	24.8862	1.42654	27.7588	19.4588	4.28235	4.451e-06	0.000685195
33575	RP11-290P14.2	8.35128	0.477432	9.31543	19.5115	4.28625	0.000839011	0.0383462
44869	SH3GL2	32.8049	1.87056	36.5927	19.5624	4.29001	5.51787e-06	0.000818265
6711	AP000251.2	13.8858	0.788222	15.4896	19.6513	4.29655	0.000506023	0.0269534
8849	C1orf127	18.429	1.04579	20.5576	19.6574	4.297	0.000425545	0.0238303
34101	RP11-317N12.1	12.7345	0.707408	14.2072	20.0834	4.32793	0.000555959	0.0286056
3993	AC105402.4	15.2558	0.840889	17.0209	20.2415	4.33925	0.0003951	0.0225668
14862	EYA1	138.668	7.61205	154.716	20.3252	4.3452	0.00103093	0.0440457
17471	HIST1H1B	131.197	7.09682	146.393	20.6279	4.36653	1.40243e-06	0.00028102
19299	KCNH6	82.5696	4.2757	92.1566	21.5536	4.42986	7.37312e-06	0.00103335
7776	ATP8A2	232.143	11.7391	259.131	22.0741	4.46428	0.00112245	0.0466808
10201	CELF3	117.902	5.95353	131.61	22.1061	4.46638	7.23355e-07	0.000171946
28315	RHCG	22.7949	1.14018	25.4465	22.3179	4.48013	0.000208729	0.0141959
14244	ECE2	72.1224	3.5481	80.5193	22.6936	4.50422	1.16223e-05	0.00151116
1747	AC012123.1	51.8463	2.50725	57.8878	23.0881	4.52908	0.000506918	0.0269534
27890	RALYL	87.6781	4.12578	97.909	23.731	4.5687	2.46119e-08	1.21784e-05
20649	LL0XNC01-116E7.2	9.90081	0.458436	11.057	24.119	4.5921	0.00093573	0.041201
10039	CDH22	22.8023	1.03907	25.4672	24.5096	4.61527	0.000460826	0.0251648
16043	FZD9	16.0821	0.72362	17.9628	24.8235	4.63363	0.00117842	0.0481008
1260	AC009113.1	15.9805	0.718639	17.8492	24.8376	4.63445	0.00012331	0.00967566
39708	RP11-680F20.10	15.9151	0.700741	17.7781	25.3704	4.66508	0.000179928	0.0127373
8761	C18orf56	12.8369	0.559495	14.3403	25.6308	4.67981	0.000240161	0.0156953
1776	AC012317.1	14.2036	0.60635	15.8686	26.1707	4.70988	0.000555841	0.0286056
47191	TCEB3CL	11.7042	0.496892	13.0765	26.3166	4.7179	0.000801293	0.0371475
45587	SNAP91	38.1019	1.60419	42.571	26.5374	4.72996	3.33033e-06	0.000556878
37149	RP11-477I4.3	9.9342	0.373249	11.1049	29.752	4.89492	0.000695329	0.0335302
41892	RP13-15E13.1	19.5262	0.722522	21.8287	30.2118	4.91704	2.21154e-05	0.00254732
20648	LL0XNC01-116E7.1	13.0411	0.462974	14.5813	31.4948	4.97704	0.000348969	0.0206873
39475	RP11-65D24.2	9.07095	0.318288	10.1427	31.8664	4.99396	0.000231465	0.0153756
25862	PATE1	14.5256	0.505292	16.2423	32.1444	5.0065	0.000148767	0.0110956
11217	CRIP3	15.2289	0.518725	17.0301	32.8308	5.03698	4.70274e-05	0.00462566
9399	CALB2	36.6158	1.23944	40.9476	33.0372	5.04602	0.000519975	0.0274072
20883	LRRC7	42.5719	1.43715	47.6088	33.1272	5.04995	2.01953e-05	0.00236549
17393	HES6	85.7409	2.87881	95.8873	33.308	5.0578	1.02e-07	3.63683e-05
7676	ATP4B	26.8231	0.861783	30.002	34.8139	5.12159	0.00037422	0.0217065
24250	NGB	10.5488	0.337809	11.7991	34.9284	5.12633	0.00113112	0.0467955
27625	PTPRH	25.6554	0.804584	28.6984	35.6686	5.15658	6.84473e-05	0.00616942
19649	KLHDC8A	34.2686	1.06747	38.334	35.9112	5.16636	2.85259e-05	0.00313668
9026	C2orf48	24.0477	0.738733	26.9018	36.4162	5.18651	1.25292e-05	0.001621
19300	KCNH7	79.5596	2.37779	89.0104	37.4341	5.22628	3.02993e-08	1.44046e-05
15151	FAM201A	10.8597	0.322825	12.1499	37.6363	5.23405	0.000658342	0.0322794
24334	NLGN1-AS1	10.7597	0.318288	12.0382	37.8218	5.24115	8.38744e-05	0.00712301
30489	RP11-1145L24.1	13.3888	0.373249	14.9825	40.1408	5.327	7.83039e-05	0.00676848
47811	TMEM63C	107.228	2.97565	119.994	40.3252	5.33361	8.15389e-08	3.04152e-05
45389	SLC6A17	61.1615	1.67502	68.4455	40.8625	5.35271	1.1e-07	3.78276e-05
294	AC003102.3	12.2848	0.330277	13.7486	41.6276	5.37947	7.03243e-05	0.00627234
24878	OPRK1	13.3977	0.357901	14.9944	41.8954	5.38872	0.000242628	0.0158352
31866	RP11-175B12.2	7.87878	0.210222	8.81779	41.9451	5.39043	0.00105791	0.0447648
49469	VGF	15.5102	0.404233	17.3599	42.9453	5.42443	2.57393e-05	0.00286931
20466	LINC00354	7.96829	0.202117	8.91925	44.1292	5.46366	0.000471171	0.0255
40314	RP11-73C9.1	9.26881	0.225206	10.3762	46.0741	5.52589	0.000184822	0.0129328
8816	C1QL1	28.4286	0.661651	31.8286	48.1048	5.58811	0.000144178	0.0108507
27360	PRSS37	8.8079	0.202117	9.86167	48.7919	5.60857	0.000820258	0.0377381
39176	RP11-629G13.1	13.8085	0.303175	15.4623	51.0011	5.67246	7.42072e-05	0.00653077
9240	C8orf12	9.22395	0.202117	10.3287	51.1025	5.67532	0.000372521	0.0216339
34571	RP11-342L8.2	6.91357	0.140148	7.74297	55.2484	5.78786	0.00124074	0.0495193
10710	CNGA3	19.8297	0.388362	22.2103	57.1895	5.83768	0.000410468	0.0232224
6821	AP000569.2	16.2043	0.31136	18.1503	58.2937	5.86527	0.000321153	0.0194935
49891	XKR4	11.1994	0.210222	12.545	59.675	5.89905	0.000691517	0.0334328
31502	RP11-159H10.3	14.9506	0.280296	16.747	59.7475	5.90081	3.74547e-05	0.00391433
28300	RGS8	8.72337	0.159144	9.77205	61.4038	5.94026	0.000935577	0.041201
47807	TMEM61	7.92833	0.140148	8.88198	63.3756	5.98586	0.00114307	0.0469742
24504	NPM2	20.0665	0.350371	22.4807	64.1626	6.00366	6.06705e-05	0.0056796
41243	RP11-85O21.5	8.11072	0.140148	9.0867	64.8364	6.01873	0.000823556	0.037818
34488	RP11-337L12.1	8.19712	0.140148	9.18369	65.5284	6.03405	0.00057669	0.0295089
16192	GAPDHP55	6.09837	0.101058	6.83273	67.6117	6.0792	0.00122186	0.0490483
19291	KCNG3	18.7817	0.298135	21.045	70.5889	6.14137	1.51666e-06	0.000298967
29457	RP1-140A9.1	8.95166	0.140148	10.0306	71.5715	6.16131	0.000736626	0.0350201
17926	HOXD10	42.6984	0.621545	47.8507	76.9866	6.26654	1.73152e-06	0.000331481
2844	AC073236.3	18.1878	0.239527	20.3856	85.1078	6.41122	0.000672355	0.0328006
12776	CTD-2555A7.2	13.2095	0.159144	14.8075	93.0443	6.53985	7.07166e-05	0.00629209
36447	RP11-441F2.1	16.7168	0.200437	18.7392	93.4921	6.54677	1.04442e-05	0.00139137
32904	RP11-247C2.2	13.4246	0.159144	15.049	94.5619	6.56319	0.000587216	0.0298483
33272	RP11-26M5.3	17.8713	0.202117	20.0349	99.1255	6.63118	1.36216e-06	0.000274082
38509	RP11-566K11.2	28.3568	0.272191	31.7958	116.814	6.86807	1.88269e-07	5.66634e-05
24206	NEUROG3	16.7264	0.159144	18.755	117.849	6.8808	0.000521422	0.0274536
26022	PCSK1N	21.3025	0.198757	23.8867	120.181	6.90906	6.00871e-05	0.00565975
24572	NRG1-IT2	15.9621	0.140148	17.8994	127.718	6.99682	1.13207e-05	0.00147969
15851	FOXN4	59.1708	0.438868	66.3625	151.213	7.24044	0.000475866	0.0256629
38283	RP11-551L14.6	9.62004	0.0700741	10.7894	153.972	7.26652	0.000189287	0.0131628
21426	MEG9	15.7866	0.112603	17.7058	157.241	7.29683	1.77284e-05	0.00212268
24321	NKX2-2-AS1	18.335	0.101058	20.5678	203.524	7.66905	0.000991384	0.0428851
24877	OPRD1	13.3783	0.0700741	15.0079	214.172	7.74262	7.01903e-05	0.00627234
*:The DESeq negative binomial distribution was used to calculate the p-value and fold changes between 49 lung tumor and 6 normal adjacent lung samples using adjusted p<0.05 and |fold change|>2 as a threshold
