# Supplementary material for: Genomic Landscape Survey Identifies SRSF1 as a Key Oncodriver in Small Cell Lung Cancer
Source: PLoS Genet. 2016 Apr 19;12(4):e1005895. doi: 10.1371/journal.pgen.1005895 (PMC4836692; doi:10.1371/journal.pgen.1005895)
Supplement: S10 Table — (XLSX) [file pgen.1005895.s021.xlsx]

## Sheet: Sheet1
Table S10. WES coverage and depth statistics for 99 tumor specimens
Sample	Total_mapped_reads	Paired_reads_percentage	>=20_Depth_Loci	>=20_Depth_Percentage	>=50_Depth_Loci	>=50_Depth_Percentage
4	107954127	95.98%	44564696	88.04%	36149239	71.41%
5	85940582	95.95%	43013468	84.97%	33249458	65.68%
6	84809892	96.07%	42966958	84.88%	32752892	64.70%
10	57166776	84.65%	34474412	68.10%	25665524	41.21%
15	81823151	98.13%	44510121	87.93%	37813606	74.70%
16	92085471	86.51%	42933578	84.81%	32586111	64.37%
18	78626670	98.09%	43954449	86.83%	36470946	72.05%
20	70339728	97.87%	43116506	85.18%	34575485	68.30%
21	83252214	97.83%	44714155	88.33%	38938650	76.92%
24	35461668	96.77%	44573597	88.05%	38649271	76.35%
25	61585611	97.62%	31270911	61.77%	9486731	18.74%
26	105322495	0.9398	41151040	81.29%	28404725	56.11%
27	68424814	95.75%	33834683	66.84%	28500667	56.30%
28	94461162	97.90%	44830696	88.56%	39409713	77.85%
29	46106535	97.25%	36912060	72.92%	18195468	35.94%
31	53687269	96.17%	41298359	81.58%	27370318	54.07%
32	77922447	97.26%	44469869	87.85%	37513028	74.11%
33	78399623	97.45%	43928242	86.78%	36502133	72.11%
36	110990466	0.9449	32527024	64.26%	25224900	49.83%
07-3747	139492350	0.9726	33793129	66.76%	26692587	52.73%
08-3085	109831399	96.23%	34474974	68.10%	29322513	57.93%
08-3256	137090318	97.30%	44583364	88.07%	35423536	69.98%
08-3483	127326916	97.53%	44370999	87.65%	35403410	69.94%
08-3503	135961403	96.75%	44244951	87.40%	36274705	71.66%
11-612	112492596	0.986	31457131	62.14%	24564651	48.53%
08-3758	142476604	97.06%	45171833	89.24%	37755446	74.58%
08-4252	138340061	97.71%	43898593	86.72%	33483758	66.15%
08-4386	131375215	98.25%	44903556	88.71%	35935859	70.99%
08-4454	165270351	96.86%	45305159	89.50%	37322691	73.73%
08-4497	147818799	97.71%	45864766	90.60%	38734541	76.52%
08-4579	141160522	97.54%	45561908	90.01%	38260586	75.58%
09-1698	118059502	98.38%	44805810	88.51%	37569273	74.22%
09-2375	129115589	97.63%	46753881	92.36%	41390648	81.77%
09-2514	112520566	98.47%	44724500	88.35%	37647898	74.37%
09-3940	126222251	98.05%	46782922	92.42%	40553770	80.11%
09-4358	133786501	97.41%	45877082	90.63%	38845125	76.74%
09-450	146797459	98.53%	47163005	93.17%	42762101	84.47%
09-4551	132553512	98.47%	46384875	91.63%	41440696	81.86%
09-521	135990860	98.66%	46725715	92.30%	41539445	82.06%
09-5446	120560551	98.22%	45802993	90.48%	39826959	78.68%
09-73	134168653	97.52%	45384739	89.66%	37658222	74.39%
10-144	131434462	97.78%	46235894	91.34%	40489799	79.99%
10-158	138555161	97.08%	46106799	91.08%	41109350	81.21%
10-1708	123609216	97.81%	46283935	91.43%	40502422	80.01%
10-2275	112134489	98.69%	44814653	88.53%	38339887	75.74%
10-4914	128689457	98.51%	45833065	90.54%	39604019	78.24%
10-5484	145332225	98.15%	46582422	92.02%	41566855	82.11%
10-5656	109301018	98.68%	44346242	87.60%	38656615	76.36%
10-5716	156796486	97.81%	47335029	93.51%	43144120	85.23%
10-6017	152040814	97.51%	45865413	90.61%	38532923	76.12%
10-6121	131185518	98.44%	46439837	91.74%	40356413	79.72%
11-105	139550504	96.81%	46005175	90.88%	40514379	80.03%
11-1085	139078243	97.37%	45117436	89.13%	36606194	72.31%
11-1116	130011916	97.31%	46045984	90.96%	40361032	79.73%
11-1233	135236114	98.43%	45979794	90.83%	38923306	76.89%
11-1267	128954290	98.29%	44902795	88.70%	36046769	71.21%
11-1319	139127588	97.73%	45797817	90.47%	38825715	76.70%
11-1665	142562593	97.13%	46252873	91.37%	40830911	80.66%
11-1724	113925689	97.96%	42777992	84.51%	33760347	66.69%
11-2808	141925646	98.38%	46572885	92.00%	41351717	81.69%
11-2810	138876771	98.38%	46522462	91.90%	41722978	82.42%
11-283	120414894	97.60%	45325923	89.54%	38688446	76.43%
11-3377	142393513	97.15%	45983158	90.84%	41112415	81.22%
11-3721	148501022	96.32%	46173039	91.21%	41493382	81.97%
11-3964	153097742	98.92%	46736285	92.33%	42269320	83.50%
11-4	143203919	97.49%	45521919	89.93%	37982089	75.03%
11-441	100215830	98.58%	43066049	85.08%	34754954	68.66%
11-4430	118174214	98.19%	45824737	90.53%	39118175	77.28%
11-449	149102794	98.05%	45828790	90.53%	38648272	76.35%
11-4647	141698483	96.13%	44745011	88.39%	37174166	73.44%
11-4767	86266772	98.86%	43761278	86.45%	35533036	70.19%
11-5071	126615052	98.19%	45228251	89.35%	38972406	76.99%
11-5124	119593795	0.9587	32658743	64.52%	25496800	50.37%
11-5243	126404051	98.14%	45739950	90.36%	39904605	78.83%
11-548	180457528	98.31%	46151871	91.17%	39301983	77.64%
11-6150	132063483	94.36%	45705084	90.29%	39804813	78.63%
11-6215	136092780	95.99%	45275775	89.44%	37041771	73.17%
11-6395	148418333	95.71%	46493982	91.85%	41292503	81.57%
11-6492	139822330	97.47%	45999555	90.87%	40995775	80.99%
11-6506	132159378	97.22%	45913177	90.70%	39880110	78.78%
11-656	155308875	97.68%	46030538	90.93%	38865825	76.78%
11-6872	87153015	98.47%	44063215	87.05%	36095597	71.31%
12-1123	145013569	98.06%	45703151	90.28%	38118730	75.30%
12-1353	152856360	96.74%	46474322	91.81%	40447887	79.90%
12-1371	127762877	97.97%	44862151	88.62%	37644015	74.36%
12-1431	102587225	98.51%	43751497	86.43%	36474876	72.05%
12-1662	143824213	97.21%	45838026	90.55%	38368783	75.80%
12-1823	97566230	97.13%	43531249	85.99%	35141941	69.42%
12-189	85178776	98.17%	42357800	83.68%	32933868	65.06%
12-2013	136294754	97.76%	45188097	89.27%	37526625	74.13%
12-2694	121846415	0.9871	29503036	58.28%	24355365	48.11%
12-3716	113727954	98.73%	33471263	66.12%	28944292	57.18%
12-461	143384944	98.15%	45710851	90.30%	39369449	77.77%
12-703	88891435	97.86%	44342740	87.60%	34618496	68.39%
12-707	130918368	97.88%	44900726	88.70%	36070024	71.26%
12-738	77304633	94.44%	41822220	82.62%	30476428	60.21%
12-814	143976390	97.41%	45856877	90.59%	38446517	75.95%
12-867	131817255	97.75%	45387688	89.66%	37517851	74.12%
13-3711	144984645	94.98%	45443359	89.77%	36733038	72.56%
