# Supplementary material for: Genomic Landscape Survey Identifies SRSF1 as a Key Oncodriver in Small Cell Lung Cancer
Source: PLoS Genet. 2016 Apr 19;12(4):e1005895. doi: 10.1371/journal.pgen.1005895 (PMC4836692; doi:10.1371/journal.pgen.1005895)
Supplement: S12 Table — (XLSX) [file pgen.1005895.s023.xlsx]

## Sheet: Sheet1
Table S12. Mater Regulator Analysis (Ingenuity Pathway Analysis)
Master Regulator	Molecule Type	Participating regulators	Depth	Predicted Activation State	Activation z-score	p-value of overlap	Network bias-corrected p-value	Causal network	Target-connected regulators
SOCS	group	AR,BTK,CBL,CEBPA,Creb,CTNNB1,EGFR,ELK1,EPO,ERBB2,ERBB3,Focal adhesion kinase,FOS,HOXA10,IL10,IL2,IL6,IL6ST,INSR,IRS1,IRS2,JAK,JAK1,JAK2,JAK3,LEP,MAP2K1,Mapk,Mek,mir-21,P38 MAPK,PPARA,PRL,PRLR,PTPN6,RAF1,Ras,RUNX2,SOCS,SOCS1,SOCS2,SOCS3,SOCS4,SOCS5,SRC (family),STAT1,STAT3,Stat5 dimer,TRAF6	3	Activated	2.712	0.00102	0.0451	85 (49)	41
MAP3K	Kinase	MEKK1,MEKK2,MK3,ASK1/2,P38,ETS1,Creb,ERK1/2,ATF1	3	Activated	2.646	0.0308	0.0418	7 (1)	11
MEFV	other	AHR,CASP1,CCND1,CEBPA,CSF2,estrogen receptor,HNF4A,IL1,IL18,IL6,IRF3,Mapk,MEFV,MMP2,NFkB (complex),P38 MAPK,SMAD3,SP1,STAT3,TP53	3	Activated	2.108	0.0012	0.0479	90 (20)	18
NLRP2	other	AHR,Akt,CASP1,caspase,CCND1,CEBPA,CSF2,EIF2AK2,ERK1/2,estrogen receptor,HNF4A,IL1,IL18,IL6,IRF3,Mapk,MMP2,MST1,NFkB (complex),NLRP2,P38 MAPK,PARP1,SMAD3,SP1,STAT3,TP53	3	Activated	2.063	0.000528	0.0283	94 (26)	24
PCNA	enzyme	EP300,PARP1,PCNA	2	Activated	1.941	0.00149	0.0034	13 (3)	2
PIK3CA	kinase	Akt,AKT1,AKT3,APP,ATF4,BCL6,CBL,CCND1,CEBPA,CSF2,CTBP1,CTNNB1,E2F1,ERBB2,ERK1/2,estrogen receptor,ETS1,EZH2,Focal adhesion kinase,FOS,FOXO1,FOXO3,GATA4,GSK3B,HNF1B,HNF4A,IL1B,IL6,IRF7,KAT5,MDM2,MITF,NANOG,NCOA1,Nfat (family),NFATC1,NFkB (complex),NR3C1,PEA15,phosphatidylinositol 3,4-diphosphate,phosphatidylinositol-3,4,5-triphosphate,PIK3CA,POU5F1,PRKAA,PTK2B,RAF1,RUNX2,SGK1,STAT3,STAT5a/b,STK11,…	3	Activated	1.941	0.000322	0.0237	117 (57)	54
AIM2	other	AIM2,Akt,CASP1,CCND1,CEBPA,CSF2,estrogen receptor,HNF4A,IL1,IL18,IL6,IRF3,Mapk,MMP2,NFkB (complex),NR3C1,P38 MAPK,RELA,RXRA,SMAD3,SP1,STAT3,TP53	3	Activated	1.929	0.000213	0.0174	97 (23)	21
PTPRJ	phosphatase	CBL,CTNNB1,EGFR,ERBB2,GRIN2B,HRAS,INSR,JAK2,LCK,Mapk,MAPK1,MAPK3,Nfat (family),NTRK1,PDPK1,PTPRJ,RET,SRC (family),ZAP70	2	Activated	1.871	0.000338	0.0187	56 (19)	18
PTPRC	phosphatase	AGT,Akt,BCR (complex),Ca2+,CCAR2,CCND1,CD247,CD28,CD3,CTNNB1,EGFR,ERBB2,ERK1/2,estrogen receptor,ETS1,EZH2,FGF1,FYN,GATA4,GLI1,GRIN2B,HNF4A,HSF1,IL1B,IL6,INSR,IRF7,JAK1,KAT5,LCK,LYN,MAPK1,MDM2,MEF2C,Mek,mir-21,MITF,MYB,NANOG,NCOA1,NCOA3,NEDD9,Nfat (family),NFkB (complex),NTRK1,P38 MAPK,PDPK1,PGR,Pka,Pkc(s),PRKCD,PRKD1,PTEN,PTPRC,RBL2,RUNX1,Sfk,SGK1,SHC1,SOX9,SRC (family),STAT3,STAT5a/b,STK11,tamo…	3	Activated	1.784	0.000282	0.0297	152 (74)	69
CTBP1	enzyme	CTBP1	1	Activated	1.732	0.0278	0.0411	3 (1)	1
